# Supplementary material for: Regulatory network modelling of iron acquisition by a fungal pathogen in contact with epithelial cells
Source: BMC Syst Biol. 2010 Nov 4;4:148. doi: 10.1186/1752-0509-4-148 (PMC3225834; doi:10.1186/1752-0509-4-148)
Supplement: Additional file 1 — Over-represented Gene Ontology categories. List of over-represented Gene Ontology categories as result from the "weight" algorithm of the package "top-GO" [70]. Only the p-values of the "weight" algorithm were taken into account. [file 1752-0509-4-148-S1.CSV]

	GO.ID	Term	Annotated	Significant	Expected	Rank in classic	classic	elim	weight
1	GO:0006826	iron ion transport	29	15	6.85	4	0	0.08	0
2	GO:0030476	fungal-type spore wall assembly	27	14	6.38	6	0	0	0
3	GO:0006566	threonine metabolic process	8	6	1.89	15	0	0	0
4	GO:0009063	amino acid catabolic process	31	14	7.33	22	0.01	0.01	0.01
5	GO:0006783	heme biosynthetic process	14	8	3.31	23	0.01	0.01	0.01
6	GO:0009405	pathogenesis	161	51	38.06	30	0.01	0.01	0.01
7	GO:0044406	adhesion to host	36	15	8.51	33	0.01	0.01	0.01
8	GO:0046487	glyoxylate metabolic process	5	4	1.18	35	0.01	0.01	0.01
9	GO:0043086	negative regulation of catalytic activit...	8	4	1.89	107	0.1	0.09	0.01
10	GO:0006979	response to oxidative stress	86	31	20.33	18	0.01	0	0.01
11	GO:0000209	protein polyubiquitination	23	10	5.44	42	0.03	0.03	0.03
12	GO:0018409	peptide or protein amino-terminal blocki...	14	7	3.31	43	0.03	0.03	0.03
13	GO:0006084	acetyl-CoA metabolic process	23	9	5.44	86	0.07	0.07	0.03
14	GO:0000755	cytogamy	6	4	1.42	48	0.03	0.03	0.03
15	GO:0006882	cellular zinc ion homeostasis	6	4	1.42	49	0.03	0.03	0.03
16	GO:0045454	cell redox homeostasis	6	4	1.42	50	0.03	0.03	0.03
17	GO:0055085	transmembrane transport	40	15	9.45	52	0.03	0.03	0.03
18	GO:0010038	response to metal ion	24	10	5.67	55	0.04	0.03	0.04
19	GO:0006800	oxygen and reactive oxygen species metab...	9	5	2.13	56	0.04	0.04	0.04
