# Supplementary material for: Regulatory network modelling of iron acquisition by a fungal pathogen in contact with epithelial cells
Source: BMC Syst Biol. 2010 Nov 4;4:148. doi: 10.1186/1752-0509-4-148 (PMC3225834; doi:10.1186/1752-0509-4-148)
Supplement: Additional file 2 — Data-error and Model-error for different perturbation functions. This table shows information about the different perturbation functions used in this study: The type of decrease of iron for each function, as well as a delay of iron depletion and a gain of iron is described. Data-error and model-error are shown for all perturbation functions used in this study. [file 1752-0509-4-148-S2.TSV]

Type (iron loss)	Delay	Gain of Iron	Data-Error	Modell-Error
constant	none	No	0.18	0.55
linear	none	No	0.16	0.44
linear	15min	No	0.15	0.45
linear	30min	No	0.15	0.45
linear	60min	No	0.15	0.45
linear	60min	after 18h	0.2	0.69
quadratic	none	No	0.11	0.51
cubic	none	No	0.16	0.62
exponential	none	No	0.12	0.36
exponential	15min	No	0.17	0.43
exponential	30min	No	0.17	0.43
exponential	60min	No	0.1	0.33
exponential	90min	No	0.13	0.35
exponential	30min	after 18h	0.37	0.72
