# Supplementary material for: Regulatory network modelling of iron acquisition by a fungal pathogen in contact with epithelial cells
Source: BMC Syst Biol. 2010 Nov 4;4:148. doi: 10.1186/1752-0509-4-148 (PMC3225834; doi:10.1186/1752-0509-4-148)
Supplement: Additional file 3 — Regulatory network. This file includes information about the inferred regulatory network. Numberrand = Number of networks which have this edge for perturbed time series data. Numbercrosval = Number of networks which have this edge for cross-validation of prior knowledge. [file 1752-0509-4-148-S3.TSV]

source	target	type	initmodelinteract	priorinteract	score	in result	number_rand	number_crosval
FET33	TUP1	inh	(n)o interaction	NA	0	no	566	446
FET33	RIM101	act	(a)ctivation	NA	0	no	533	484
HAP3	ISA2(orf19.6811)	act	(n)o interaction	(i)nteraction	0.13	no	105	0
HAP3	CFL4	inh	(r)epression	(i)nteraction	0.13	no	132	95
HAP3	CFL5	inh	(r)epression	(i)nteraction	0.13	no	16	70
HAP3	FRE10	inh	(n)o interaction	(i)nteraction	0.13	no	27	186
HAP3	MRS4(orf19.2178)	inh	(r)epression	(i)nteraction	0.13	no	477	376
RIM101	CFL5	act	(n)o interaction	(i)nteraction	0.13	no	661	428
RIM101	FRE10	inh	(n)o interaction	(r)epression	0.25	no	7	79
RIM101	FRE3(orf19.1270)	inh	(r)epression	(r)epression	0.25	no	48	188
RIM101	CFL4	act	(n)o interaction	(a)ctivation	0.25	no	9	1
SEF1	CCC1	inh	(n)o interaction	NA	0	no	521	472
TUP1	FRE4(orf19.1844)	inh	(n)o interaction	(r)epression	0.13	no	74	158
TUP1	FET34	inh	(n)o interaction	(r)epression	0.13	no	31	52
TUP1	FRE6(orf19.6138)	inh	(n)o interaction	(r)epression	0.13	no	196	101
TUP1	RIM101	act	(n)o interaction	(r)epression	0.13	no	56	40
TUP1	FET33	inh	(n)o interaction	(r)epression	0.13	no	44	31
TUP1	CCC1	inh	(r)epression	(r)epression	0.13	no	670	451
TUP1	CFL11	inh	(r)epression	(r)epression	0.38	no	232	22
CCC1	FET34	inh	(r)epression	NA	0	yes	779	976
CCC1	FRE6(orf19.6138)	act	(n)o interaction	NA	0	yes	773	798
CCC1	CCC1	inh	(n)o interaction	NA	0	yes	651	561
CFL11	CFL11	inh	(r)epression	NA	0	yes	643	978
CFL2	CFL2	inh	(r)epression	NA	0	yes	870	894
CFL4	CFL4	inh	(n)o interaction	NA	0	yes	774	950
FET33	FET33	inh	(r)epression	NA	0	yes	896	996
FET34	FET34	inh	(r)epression	NA	0	yes	822	949
FRE10	FRE10	inh	(r)epression	NA	0	yes	755	863
FRE4(orf19.1844)	FRE4(orf19.1844)	inh	(r)epression	NA	0	yes	816	984
FRE6(orf19.6138)	FRE6(orf19.6138)	inh	(r)epression	NA	0	yes	863	867
FRE7(orf19.7077)	FRE7(orf19.7077)	inh	(r)epression	NA	0	yes	903	994
FRE7(orf19.7077)	FRE10	act	(a)ctivation	NA	0	yes	727	667
FTH1	FTH1	inh	(r)epression	NA	0	yes	898	999
HAP3	HAP3	inh	(r)epression	NA	0	yes	862	1000
HAP3	FTH1	inh	(r)epression	(i)nteraction	0.13	yes	879	911
HAP3	CFL11	inh	(r)epression	(i)nteraction	0.13	yes	891	891
HAP3	TUP1	inh	(r)epression	(i)nteraction	0.13	yes	866	924
HAP3	FET34	inh	(r)epression	(i)nteraction	0.13	yes	759	850
HAP3	SEF1	inh	(r)epression	(i)nteraction	0.13	yes	874	837
HAP3	RIM101	act	(r)epression	(i)nteraction	0.13	yes	591	740
HAP3	FRE7(orf19.7077)	act	(a)ctivation	(i)nteraction	0.13	yes	846	768
HAP3	FET33	inh	(r)epression	(i)nteraction	0.13	yes	842	899
HAP3	FRE4(orf19.1844)	act	(a)ctivation	(i)nteraction	0.13	yes	795	800
HAP3	FRE6(orf19.6138)	inh	(a)ctivation	(i)nteraction	0.13	yes	660	548
input	CCC1	act	(a)ctivation	NA	0	yes	743	858
input	MRS4(orf19.2178)	act	(a)ctivation	NA	0	yes	787	858
input	ISA2(orf19.6811)	act	(a)ctivation	NA	0	yes	862	1000
input	FRE10	inh	(r)epression	NA	0	yes	797	782
input	CFL11	act	(a)ctivation	NA	0	yes	902	1000
input	FRE7(orf19.7077)	inh	(a)ctivation	NA	0	yes	634	584
input	FRE6(orf19.6138)	inh	(r)epression	NA	0	yes	901	930
input	FET33	inh	(r)epression	NA	0	yes	889	1000
input	CFL5	act	(a)ctivation	(a)ctivation	0.25	yes	904	845
input	CFL2	act	(a)ctivation	(a)ctivation	0.25	yes	865	930
input	FTH1	act	(a)ctivation	(a)ctivation	0.25	yes	904	989
input	FET34	act	(a)ctivation	(a)ctivation	0.25	yes	903	915
input	CFL4	act	(a)ctivation	(a)ctivation	0.25	yes	904	992
input	TUP1	inh	(r)epression	(r)epression	0.5	yes	904	925
input	RIM101	inh	(r)epression	(i)nteraction	0.5	yes	721	773
input	HAP3	act	(a)ctivation	(i)nteraction	0.5	yes	904	844
input	SEF1	act	(a)ctivation	(a)ctivation	0.5	yes	904	1000
ISA2(orf19.6811)	RIM101	act	(a)ctivation	NA	0	yes	578	575
ISA2(orf19.6811)	ISA2(orf19.6811)	inh	(r)epression	NA	0	yes	903	1000
ISA2(orf19.6811)	HAP3	inh	(r)epression	NA	0	yes	780	1000
MRS4(orf19.2178)	MRS4(orf19.2178)	inh	(r)epression	NA	0	yes	567	801
MRS4(orf19.2178)	FRE4(orf19.1844)	act	(a)ctivation	NA	0	yes	649	871
RIM101	SEF1	inh	(n)o interaction	NA	0	yes	501	556
RIM101	FTH1	act	(a)ctivation	(i)nteraction	0.13	yes	575	797
RIM101	FRE4(orf19.1844)	act	(a)ctivation	(i)nteraction	0.13	yes	772	813
RIM101	TUP1	inh	(a)ctivation	(i)nteraction	0.13	yes	585	559
RIM101	MRS4(orf19.2178)	inh	(r)epression	(i)nteraction	0.13	yes	653	767
RIM101	FET34	act	(a)ctivation	(a)ctivation	0.38	yes	901	904
RIM101	FRE7(orf19.7077)	inh	(r)epression	(r)epression	0.5	yes	881	717
RIM101	CFL2	act	(a)ctivation	(a)ctivation	0.63	yes	904	982
SEF1	SEF1	inh	(r)epression	NA	0	yes	612	745
SEF1	FRE7(orf19.7077)	inh	(n)o interaction	NA	0	yes	606	569
TUP1	TUP1	inh	(r)epression	NA	0	yes	855	939
TUP1	FRE3(orf19.1270)	inh	(n)o interaction	(r)epression	0.13	yes	897	890
TUP1	SEF1	inh	(r)epression	(r)epression	0.25	yes	903	945
TUP1	CFL2	inh	(r)epression	(r)epression	0.38	yes	574	779
TUP1	CFL4	inh	(r)epression	(r)epression	0.38	yes	803	897
TUP1	CFL5	inh	(r)epression	(r)epression	0.38	yes	904	921
TUP1	FTH1	inh	(r)epression	(r)epression	0.38	yes	893	961
TUP1	FRE10	inh	(r)epression	(r)epression	0.88	yes	700	889
