# Supplementary material for: Regulatory network modelling of iron acquisition by a fungal pathogen in contact with epithelial cells
Source: BMC Syst Biol. 2010 Nov 4;4:148. doi: 10.1186/1752-0509-4-148 (PMC3225834; doi:10.1186/1752-0509-4-148)
Supplement: Additional file 4 — Clustering result. Result of fuzzy c- means clustering. All differentially expressed genes were grouped into six significant time profiles characterised by having an extremum at one of the measured time points (column 3). For each profile, one of the genes of the proposed regulatory model (first 19 rows) can be considered as a profile-representative. In this way regulatory influences inferred by our model can be transferred to other pairs of genes within the respective profiles. [file 1752-0509-4-148-S4.TSV]

ID	Name	Cluster	1h	3h	6h	12h	24h	Description
orf19.7077		1hmax	0	-0.13542	-0.64253	-0.63819	-1.77258	Descrpition
orf19.1264	CFL2	3hmax	0	0.04163	1.31695	0.47009	0.01616	Protein with similarity to ferric reductases; transcription is activated by Mac1p under copper starvation; Plc1p-regulated; transcription is negatively regulated by Rim101p
orf19.6948	CCC1	12hmin	0	0.43173	0.35307	0.07239	-1.08133	Iron utilization protein; similar to an S. cerevisiae oxidoreductase, Ynr060Wp; regulated by Sfu1p, Nrg1p, Tup1p, Rim101p; alkaline, low iron, fluphenazine, ciclopirox olamine, flucytosine, induced; caspofungin, amphotericin B repressed
orf19.6811		3hmax	0	0.15852	0.73988	0.41189	0.25666	Protein described as predicted manganese transporter; alkaline downregulated; shows colony morphology-related gene regulation by Ssn6p; repressed by nitric oxide
orf19.6138		12hmin	0	-1.55437	-0.26695	0.12703	-1.10037	Predicted ORF in Assemblies 19, 20 and 21
orf19.1415	FRE10	12hmin	0	-0.67632	-0.37667	-0.21093	-1.07704	Predicted ORF in Assemblies 19, 20 and 21; similar to ferric reductase Fre10p
orf19.4802	FTH1	1hmax	0	0.418	-0.07216	0.4902	-0.35384	Major cell-surface ferric reductase under low-iron conditions; 7 transmembrane regions and a secretion signal predicted; repressed by Tup1p, Rim101p, Ssn6p, Hog1p, caspofungin; ciclopirox olamine induced; not required for filamentous growth
orf19.4215	FET34	6hmax	0	-0.06631	0.0587	-0.27929	0.4965	Protein not essential for viability; similar to S. cerevisiae Fth1p (putative high affinity iron transporter for intravacuolar stores of iron); repressed by Sfu1p, amphotericin B, caspofungin; induced by alkaline pH, ciclopirox olamine
orf19.1844		3hmax	0	0.52173	1.24934	0.4506	1.07308	Protein similar to multicopper ferroxidase; expression greater in low iron and reduced in a fluconazole-resistant isolate; downregulated by Sfu1p, Hog1p; alkaline upregulated by Rim101p; ciclopirox olamine induced
orf19.2178		12hmax	0	0.77445	0.52169	0.29137	0.74941	Predicted ORF in Assemblies 19, 20 and 21; similar to ferric reductase Fre10p
orf19.1270		6hmax	0	0.3463	0.21174	1.24907	0.61419	Predicted ORF in Assemblies 19, 20 and 21
orf19.701	CFL11	3hmax	0	0.46065	0.97867	0.27146	0.26485	Predicted ORF in Assemblies 19, 20 and 21; similar to ferric reductase Fre10p
orf19.1930	CFL5	12hmax	0	-0.4512	0.54317	0.57209	0.88206	Predicted ORF in Assemblies 19, 20 and 21; similar to ferric reductase Fre10p; flucytosine repressed; possibly adherence-induced
orf19.943	FET33	24hmax	0	-0.81554	-0.55839	-0.808	-0.18473	Protein similar to ferric reductase Fre10p; expression greater in low iron; negatively regulated by Sfu1p; ciclopirox olamine, flucytosine induced; amphotericin B repressed; transcription is positively regulated by Tbf1p
orf19.1932	CFL4	3hmax	0	0.39233	0.97541	0.18854	0.0724	Putative multicopper ferro-O2-oxidoreductase; downregulated in core caspofungin response; fungal-specific (no human or murine homolog)
orf19.7247	RIM101	1hmax	0	0.0036	-0.12716	0.23739	0.22427	Similar to ferric reductase, C-terminal region; expression greater in low iron; transcription is negatively regulated by Sfu1p; ciclopirox olamine induced; shows colony morphology-related gene regulation by Ssn6p
orf19.6109	TUP1	3hmax	0	-0.57648	-0.58205	-0.68461	0.45784	Transcription factor involved in alkaline pH response; required for alkaline-induced hyphal growth; role in virulence in mouse systemic infection; activated by C-terminal proteolytic cleavage; mediates both positive and negative regulation
orf19.3753	SEF1	1hmax	0	0.9297	0.96059	0.77327	0.48849	Transcriptional corepressor; represses filamentous growth, regulates phase switching, roles in germ tube induction, farnesol response; has C-terminal WD40 repeats; farnesol upregulated in biofilm; in repression pathways with Nrg1p, Rfg1p
orf19.4647	HAP3	3hmax	0	0.09492	0.85084	0.39236	-0.24702	Putative transcription factor with zinc cluster DNA-binding motif; transcription is negatively regulated by Sfu1p and positively regulated by Tbf1p
orf19.2847.1		6hmax	0.543675672925357	0.497271854128633	1.05694669337024	0.647082668833339	0.842965558022632	Protein described as similar to CCAAT-binding transcription factor that regulates respiration; expression greater in low iron; transcription is opaque specific, alkaline upregulated, ciclopirox olamine induced
orf19.3366	CSH3	12hmax	0.594202804211907	0.777757378283068	0.582389583993691	0.955747559459604	-0.0411460360535826	Functional homolog of S. cerevisiae Shr3p	which is a chaperone specific for amino acid permeases; localized to ER; required for wild-type amino-acid responsive hyphal growth and for mouse systemic virulence; regulated by Gcn2p and Gcn4p
orf19.6124	ACE2	3hmax	0.41830981657639	0.699660630527362	-0.0328551885070311	0.248124105130706	0.170251797163311	Putative transcription factor involved in regulation of morphogenesis; required for wild-type cell separation	adherence	biofilm formation	and virulence in mouse; mutant is hyperfilamentous; similar to S. cerevisiae Ace2p and Swi5p
orf19.3197	PAP1	24hmax	-0.173164178716172	-0.246120258302602	-0.912579005028245	-0.338517551985887	-0.25984446064253	Poly(A) polymerase	likely involved in mRNA polyadenylation; PAP is inhibited by parnafungin antifungals; gene is located within the MTLa mating-type-like locus
orf19.251		12hmin	-1.2689595311127	-1.14470213168939	-1.82565756525888	-2.12647878715222	-0.575612992062961	ThiJ/PfpI protein family; antigenic (Cand a 3 allergen); binds human immunoglobulin E; 2 N-glycosylation motifs; alkaline	fluconazole	Hog1p-downregulated; induced in core stress response or by oxidative stress (via Cap1p)
orf19.1621	GPA2	24hmax	-0.148523878795656	-0.862049225644808	-0.376601096123237	0.223915624698382	-0.0864475999532698	G-protein alpha subunit; regulates filamentous growth; reports differ on a role in cAMP-mediated glucose signaling	cAMP-PKA pathway	MAP kinase cascade; Gpr1p C terminus binds Gpa2p; regulates HWP1 and ECE1
orf19.3912	GLN3	24hmax	-0.148718154984527	-0.0162328166728418	-0.232027137062965	0.852790229178762	1.05998929509163	GATA transcription factor involved in regulation of filamentous growth induced by nitrogen starvation; regulates transcription of Mep2p ammonium permease; regulated by Gcn2p and Gcn4p
orf19.2706	CRH11	24hmax	-0.085147344893116	0.257485492749578	0.460360184637303	1.1065836140787	0.965099504477592	Putative ortholog of S. cerevisiae Crh1p; predicted glycosyl hydrolase domain; similar to Csf4p	to antigenic Aspergillus fumigatus Aspf9; predicted Kex2p substrate; putative GPI-anchor; localizes to cell wall; caspofungin-induced
orf19.3193	FCR3	12hmin	-0.256994074594898	-0.525999497352108	-0.794645493933692	-1.30586542945737	-0.0993716693847402	Transcriptional regulator of the bZip family; partially functionally complements the fluconazole sensitivity of an S. cerevisiae pdr1 pdr3 double mutant; probable ortholog of S. cerevisiae Yap3p
orf19.3153	MSS4	24hmax	-0.36471761554704	-1.11445542600927	-0.561758847380825	-0.556643763256746	0.310689253845207	Phosphatidylinositol-4-phosphate 5-kinase; activity induced by phosphatidic acid (Pld1p product); associated with hyphal growth under some	not all	conditions; functional homolog of S. cerevisiae Mss4p; macrophage/pseudohyphal-repressed
orf19.269	SES1	24hmax	-0.665646574893085	-1.0346020989004	-0.980269509424223	-0.869045172089187	-0.0930800293625815	Seryl-tRNA synthetase; charges the tRNA that recognizes the CUG codon	which typically specifies Leu	but specifies Ser in C. albicans; complements S. cerevisiae ses1 mutant viability; soluble protein in hyphae; macrophage-regulated
orf19.4623.3	NHP6A	12hmin	-1.08128306994087	-1.5650716282086	-1.34260039649207	-1.91074609309503	-1.09594146446562	Protein described as nonhistone chromatin component; RNA abundance regulated by tyrosol and cell density; amphotericin B	caspofungin repressed; intron in 5'-UTR
orf19.1631	ERG6	12hmin	-0.370913236386127	-0.29650140048562	-0.958638642215375	-0.522290910847882	-0.343821783660361	Delta(24)-sterol C-methyltransferase	converts zymosterol to fecosterol in ergosterol biosynthesis by methylating position C-24; mutation confers nystatin resistance; fluconazole-induced; transcription increased in azole-resistant strain
orf19.3775	SSK2	12hmin	0.509331396711156	0.465784359988382	0.405481091462172	0.349176459862303	0.87855264559835	Protein described as similar to MAP kinase kinase kinases; transcription is downregulated in response to treatment with ciclopirox olamine
orf19.1596	FGR28	3hmax	0.279871847445398	0.538078366590589	0.688391521368523	0.0702589586842604	0.0410520040368708	Protein lacking an ortholog in S. cerevisiae; transposon mutation affects filamentous growth; possibly spurious ORF (Annotation Working Group prediction)
orf19.986	GLY1	24hmax	-0.894665491627102	-0.979691475871601	-1.19032136207912	-0.373495621017625	-0.56167699639693	L-threonine aldolase; possibly tetrameric; complements the glycine auxotrophy of an S. cerevisiae shm1 null shm2 null gly1-1 triple mutant; macrophage/pseudohyphal-induced; the GLY1 locus has an RFLP and is triploid in strain SGY269
orf19.4055		3hmax	0.0105294704686217	1.24739299318309	1.36667352382397	0.82757644418892	0.417611294307745	Protein similar to S. cerevisiae Ybr075wp; transposon mutation affects filamentous growth; clade-associated gene expression
orf19.4641	NMT1	24hmax	-0.746279556184626	-1.20701628361179	-1.11095541609088	-0.387086084499577	-0.137379473539694	Myristoyl-CoA:protein N-myristoyltransferase; attaches the fatty acid myristate to a small number of proteins at an N-terminal Gly; essential; antifungal drug target; functional homolog of S. cerevisiae Nmt1p
orf19.2884	CDC68	1hmax	0.294543625746289	-0.491866556347243	0.0793773581629574	-1.29814796685353	-0.328879755349031	Functional homolog of S. cerevisiae Cdc68p	which is a transcription elongation factor; essential; possible drug target
orf19.3794	CSR1	24hmax	-0.0276462216927091	0.249332022213023	0.14271900332357	1.08024943821371	1.35982814107748	Putative zinc-finger transcription factor involved in zinc homeostasis; similar to S. cerevisiae Zap1p; mutation affects filamentous growth; suppresses S. cerevisiae rok1 mutant inviability
orf19.5498	EFH1	3hmax	0.34114803428241	0.62166775488218	0.237939062539464	0.280972997099209	0.173024043414507	Transcriptional activator; minor role in transcriptional regulation	compared to Efg1p; regulates filamentous growth	phenotypic switching; homodimerizes; has APSES domain and acidic region; EFG1 and EFH1 genetically interact
orf19.4565	BGL2	12hmin	-0.772200522574907	-0.788252233492731	-0.70004978208452	-0.843373982844127	0.0823187554716987	1	3-beta-Glucosyltransferase	cell wall enzyme; one of multiple 1	3-beta-glucosyltransferases; mutant has cell-wall and growth defects	but wild-type 1	3- or 1	6-beta-glucan content; antigenic; virulence role in mouse systemic infection
orf19.6105	MVD	24hmax	0.675252417221938	0.627346745521497	0.484389823671068	0.617830893044105	1.04400126250233	Mevalonate diphosphate decarboxylase; functional homolog of S. cerevisiae Erg19p; possible drug target; transcriptionally regulated by carbon source	yeast-hyphal switch	growth phase	antifungals; gene has intron
orf19.2613	ECM4	24hmax	-0.720174715634677	-0.75102217587895	-0.889536977330453	-0.491311411278589	-0.122847369892543	Protein similar to S. cerevisiae Ecm4p; transcription is regulated by Nrg1p and Tup1p; induced in core stress response or in cyr1 or ras1 homozygous null mutant (yeast-form or hyphal cells); transposon mutation affects filamentous growth
orf19.1327	RBT1	3hmax	0.248655950892651	1.51576019183064	1.0895370723703	0.651151267802925	0.188386147241055	Putative cell wall protein with similarity to Hwp1p	required for virulence; predicted to be cell-wall attached and glycosylated; Tup1p repressed; serum	hyphal and alkaline induced; farnesol	alpha factor induced; Rfg1p-	Rim101p-regulated
orf19.922	ERG11	1hmax	-0.775968567677407	-0.925974960393079	-0.891125197089907	-0.875635504516634	-0.894273813437482	Lanosterol 14-alpha-demethylase	member of cytochrome P450 family that functions in ergosterol biosynthesis; target of azole antifungals; may contribute to drug resistance; azole- or biofilm-induced; subject to hypoxic regulation
orf19.1413	YFH1	12hmin	-0.541979495132684	-1.29907051361543	-0.746749667097532	-1.79753616064257	-0.222385954752385	Frataxin; homolog of S. cerevisiae Yfh1p	mammalian frataxin; may be required for iron storage or delivery; role in oxidative stress resistance; transcription regulated by Nrg1p	repressed if iron absent	induced by macrophage interaction
orf19.4309	GRP2	12hmin	-1.2826627115899	-0.543710230623345	-0.874597483654523	-1.56023904328635	-0.186772734264077	Similar to S. cerevisiae Gre2p (methylglyoxal reductase); antigenic in human; regulation associated with azole resistance; induced in core stress response or by oxidative stress (via Cap1p)	fluphenazine	benomyl	or fluconazole (long term)
orf19.4590	RFX2	24hmax	-0.00537093164023284	-0.214547269036868	-0.579153413219466	-0.0885375717290529	-0.106727344107218	Transcriptional repressor; regulator of filamentation	response to DNA damage	adhesion	virulence in murine mucosal	systemic infections; RFX domain; regulated by Nrg1p	UV-induced; partially complements S. cerevisiae rfx1 mutant defects
orf19.5550	MRT4	12hmin	-0.509702695236583	-0.568760362145211	-0.585099753664766	-0.74602301094902	-0.446738886542431	Predicted ORF in Assemblies 19	20 and 21; mutation confers hypersensitivity to tubercidin (7-deazaadenosine)
orf19.1789.1	LYS1	12hmin	-0.60555003908411	-0.0807965558901804	-0.42604393731247	-1.09319867879133	-0.376324765944707	Saccharopine dehydrogenase (biosynthetic); enzyme of alpha-aminoadipate lysine biosynthesis pathway; functionally complements S. cerevisiae lys1 mutation; fungal-specific (no human or murine homolog)
orf19.3138	NOP1	3hmax	1.15122688659269	1.31527932167868	1.15788500946233	1.15470065191885	0.361697208020091	Nucleolar protein; flucytosine induced
orf19.5912	MAK21	12hmax	0.0399245368436442	0.206508267361711	-0.559568005406401	0.269368724916394	-0.0294178786618546	Predicted ORF in Assemblies 19	20 and 21; mutation confers hypersensitivity to tubercidin (7-deazaadenosine)
orf19.1798	TSC2	12hmax	-0.161327571051975	0.523645731017317	0.2821539989613	0.959885467815545	-0.107779988744341	Putative GTPase-activating protein involved in control of filamentous growth; not essential for viability; similar to mammalian tuberin
orf19.4662	RLM1	6hmax	0.437708371139799	0.78042993151924	1.04418942759689	0.49586193196044	-0.0916600656428276	Putative transcription factor; required for wild-type resistance to cell wall perturbation	caspofungin treatment; regulates caspofungin induction of PGA13
orf19.3374	ECE1	12hmax	1.60080121072658	3.07474088893622	3.53625367926023	5.12441632909912	1.93447908776723	Protein comprising eight 34-residue repeats; hyphal-specific expression increases with extent of elongation of the cell; regulated by Rfg1p	Nrg1p	Tup1p	Cph1p	Efg1p	Hog1p	farnesol	phagocytosis; may contribute to biofilm formation
orf19.6112	CTA2	3hmax	0.618194415748566	0.797929077959702	0.787196688859067	0.809571329388826	0.217993644900445	Putative transcriptional activator	activates transcription in 1-hybrid assay in S. cerevisiae; downregulated by Efg1p; member of a family of telomere-proximal genes; transcription is positively regulated by Tbf1p
orf19.5303	PGA30	6hmax	-0.0865424417812464	-0.065372483789176	0.931619182885991	-0.332516908103849	0.459579249693066	Putative GPI-anchored protein of cell wall
orf19.2695	UBR1	24hmax	-0.220411344322848	0.300656522859359	-0.156187572541993	0.140548512875327	0.719105344760433	Protein similar to S. cerevisiae Ubr1p ubiquitin-protein ligase; transposon mutation affects filamentous growth
orf19.2762	AHP1	12hmin	-0.846816121707743	-0.392970943246626	-0.871305805815927	-2.89981964430167	-0.864698092723565	Putative alkyl hydroperoxide reductase; immunogenic in mouse; biofilm-induced; fluconazole-induced; amphotericin B	caspofungin	alkaline downregulated; induced in core stress response; regulated by Ssk1p	Nrg1p	Tup1p	Ssn6p	Hog1p
orf19.3590	IPP1	12hmax	0.788327997370357	0.935370592974995	0.700699194018984	1.02194707847549	0.0766281584125013	Protein described as inorganic pyrophosphatase; antigenic in human	mouse; soluble protein in hyphae; macrophage-induced protein; protein detected by mass spec in exponential and stationary phase cultures
orf19.7561	DEF1	12hmax	0.870136210031328	-0.0126793669965873	0.214437367926789	2.02809895994895	1.12788412680281	Protein required for filamentous growth and for escape from epithelial cells and dissemination in an RHE model; transcription induced in oral candidiasis clinical isolates; induced by fluconazole	high cell density; hyphally regulated
orf19.2335		12hmin	-0.601634090058999	-0.488662436481374	-0.849120253159934	-1.22379317885479	-0.573419860210724	Predicted ORF in Assemblies 19	20 and 21; mutation confers hypersensitivity to 5-fluorouracil (5-FU); Hog1p-induced; protein detected by mass spec in stationary phase cultures
orf19.7668	MAL2	12hmax	1.23887644375076	1.98933816610017	0.471511479684535	3.20846858704461	1.22003717513237	Alpha-glucosidase that hydrolyzes sucrose; required for sucrose utilization; transcriptionally regulated by Suc1p; expression induced by maltose	repressed by glucose; transposon mutation affects filamentous growth; upregulated in RHE model
orf19.4519	SUV3	24hmax	0.129412545229293	-1.29470678238827	-0.306775079772756	-0.283881378240145	-0.0575008073680418	Protein required for chlamydospore formation	for embedded hyphal growth	and for wild-type respiratory growth; similar to S. cerevisiae Suv3p	which is an RNA helicase involved in mitochondrial RNA catabolism
orf19.5316	FGR29	12hmax	0.342350348088138	0.718706471871079	0.836673610788166	0.96723841957366	0.0624983791285623	Protein lacking an ortholog in S. cerevisiae; transposon mutation affects filamentous growth
orf19.6734	TCC1	24hmax	0.386214237030995	0.449839113113662	0.0015662544864237	0.521404095861186	0.86336519291576	Protein involved in regulation of filamentous growth and virulence; interacts with Tup1p; acts in transcriptional regulation of hypha-specific genes; contains 4 tetratricopeptide repeat (TPR) motifs; flucytosine repressed; Tbp1p-activated
orf19.822		24hmax	-1.32816176096508	-1.031350689724	-1.57912522968332	-1.26571785152423	-0.540818396846982	Protein detected in some	not all	biofilm extracts; fluconazole-downregulated; greater mRNA abundance observed in cyr1 or ras1 homozygous null mutant than in wild type; protein detected by mass spec in stationary phase cultures
orf19.24	RTA2	12hmin	-0.588162794949722	-1.26134542678016	-0.53661370357365	-1.20459256103117	-0.587190138847233	Putative floppase; required for sphingolipid long chain base release; mediates calcineurin-dependent resistance to azoles; stress-associated protein; Ca2+	calcineurin-regulated; ketoconazole	caspofungin induced; Plc1p-regulated
orf19.940	BUD2	24hmax	-0.685845704734047	-0.671997245093047	-0.774941768832683	-0.35508246078974	-0.0906762493953432	GTPase activating protein (GAP) for Rsr1p; negative regulator of filament branching	acts in hyphal growth guidance; required for wild-type budding pattern; expression greater in low iron; regulated by tyrosol and cell density
orf19.2172	ARA1	1hmax	0.155509533655853	-0.135937344264985	-0.633747389744385	-1.36086104977328	-0.759132784169555	D-Arabinose dehydrogenase; in dehydro-D-arabinono-1	4-lactone biosynthesis; NADP+ cofactor; active toward D-arabinose	L-fucose	L-xylose	L-galactose; inhibited by metal ions	thiol group-specific reagents; induced on polystyrene adherence
orf19.5076	PFY1	24hmax	-0.569590238085525	-0.756179607021221	-1.08823755645883	-0.662162806303516	0.365397798712223	Profilin	functional homolog of S. cerevisiae Pfy1p; hyphal-induced; macrophage/pseudohyphal-induced; regulated by Nrg1p	Tup1p; gene lacks intron (unlike S. cerevisiae PFY1); complements growth of S. cerevisiae srv2 mutant; nonessential
orf19.1401	EAP1	3hmax	0.0696422576756648	1.20341296292077	0.548866767748695	0.762878687518833	-0.17848849649013	Cell wall adhesin required for cell-cell adhesion and biofilm formation; GPI anchored; Efg1p-regulated; suppresses polystyrene or cell adhesion	filamentation	invasive growth defects of S. cerevisiae flo8 or flo11 mutant
orf19.793	CAK1	12hmin	-0.45519847419152	-0.403825669239866	-0.691026656068648	-0.844438590124062	-0.19663346706922	Monomeric CDK-activating kinase (CAK); functional homolog of S. cerevisiae Cak1p; phosphorylates cyclin-free human CDK2; lacks glycine loop motif; conserved lysine (K36) not required for activity
orf19.1358	GCN4	12hmin	-1.08795318396041	-0.658178517148587	-0.667573554039394	-1.15731613736121	-0.658452307448284	Transcriptional activator of general amino acid control response; required for Efg1p-dependent pseudohyphal filament induction by amino acid starvation but not by serum; upregulated in the presence of human whole blood or PMN cells
orf19.5811	MET1	1hmax	0.63717648874494	-0.0570962469871575	0.906901990734977	-0.834065173579354	-0.223666250947538	Putative uroporphyrin-3 C-methyltransferase; enzyme of methionine biosynthesis; upregulated in the presence of human whole blood or polymorphonuclear (PMN) cells; Hog1p-induced; fungal-specific (no human or murine homolog)
orf19.896	CHK1	24hmax	-0.741732055214007	-0.886233102088148	-1.32618518891312	-0.272707833321793	-0.265461060891603	Histidine kinase involved in a two-component signaling pathway that regulates cell wall biosynthesis; disruption impairs hyphal development and decreases virulence in mouse intravenous (but not rat vaginal) infection
orf19.3013	CDC12	24hmax	-0.555626540009853	-0.904621019199616	-0.939417790935452	-0.262785746598202	-0.3732888787543	Septin; essential for viability; gene has predicted splice sites; forms ring at sites of cell division and also forms filaments in mature chlamydospore; filamentous growth induced; regulated by Nrg1p	Tup1p	tyrosol and cell density
orf19.5959	NOP14	12hmax	-0.267549831631793	-0.317479796090874	-0.829760813662766	0.550202963603431	-0.17330599036338	Predicted ORF in Assemblies 19	20 and 21; mutation confers resistance to 5-fluorocytosine (5-FC)	5-fluorouracil (5-FU)	and tubercidin (7-deazaadenosine)
orf19.3618	YWP1	6hmax	0.402579216869514	-0.247975142698885	0.905919506193231	-0.521793339218532	-0.250680160954973	Protein with suggested role in dispersal in host; mutation causes increased adhesion and biofilm formation; putative GPI-anchor; cell wall and secreted; has stable propeptide; regulated by growth phase	phosphate	Ssk1p	Ssn6p	Efg1p	Efh1p
orf19.4118	CNT	24hmax	0.303719830948684	-0.0941752370391837	0.0869507362139832	0.511107896640086	0.431747402583912	Cation-coupled nucleoside transporter (H(+)/nucleoside symporter); CNT family; transports adenosine	uridine	inosine	guanosine	tubercidin; variant alleles encode high- and low-affinity isoforms; S or G at residue 328 affects specificity
orf19.1059	HHF1	12hmin	-1.33381864620125	-0.92467481947233	-1.64661423490205	-2.67311618831314	-0.456779180680646	Putative histone H4; reduced mRNA in homozygous fkh2 null mutant; regulated by Efg1p; fluconazole induced; amphotericin B repressed; farnesol regulated; shows colony morphology-related gene regulation by Ssn6p
orf19.1891	APR1	12hmin	-0.190347415765282	-0.548913605569913	-0.741661793239089	-0.789401054069454	0.0152628352967455	Vacuolar aspartic proteinase; mRNA abundance is equivalent in yeast-form and mycelial cells but is elevated at lower growth temperatures; upregulated in the presence of human neutrophils; detected by mass spec in stationary phase cultures
orf19.5389	FKH2	6hmax	0.836583857542863	0.744827113284768	0.991737925945394	0.84981549517579	0.752547432561632	Forkhead transcription factor; morphogenesis regulator; required for wild-type hyphal transcription	cell separation	and for virulence in cell culture; mutant lacks true hyphae	is constitutively pseudohyphal; upregulated in RHE model
orf19.5902	RAS2	3hmax	0.187807714640122	1.33819858411429	0.409664851824035	0.246590380289697	0.0883575490481088	Protein similar to S. cerevisiae Ras2p	which activates adenylate cyclase and is involved in pseudohyphal growth of S. cerevisiae; transposon mutation affects filamentous growth
orf19.6760	MDS3	12hmax	-0.197002464498115	0.816886908960349	0.275707201659354	1.10404776756318	-0.196731101166443	Component of an alkaline pH-response pathway distinct from the Rim101p pathway	required for growth and hyphal formation at pH 9 and for full virulence in a mouse model of systemic infection; has a role in chlamydospore formation
orf19.7417	TSA1	12hmin	-0.746847098387808	-0.462212461719455	-1.0440210106244	-1.52243737582643	0.139424708006031	Protein of TSA/alkyl hydroperoxide peroxidase C (AhPC) family; similar to thiol-dependent peroxidases of oxidative stress signaling; antigenic; hyphal surface	nucleus; yeast-form nucleus	cytoplasm; biofilm	phagocytosis	peroxide induced
orf19.5967	FGR44	1hmax	1.40540255515569	1.36790731860364	1.03621581470409	0.721663370981243	1.03600709435596	Protein lacking an ortholog in S. cerevisiae; transposon mutation affects filamentous growth
orf19.5968	RDI1	24hmax	-1.00114488465256	-0.921381796446682	-0.972509584876386	-0.813380985455366	-0.47873411895254	Protein similar to S. cerevisiae Rdi1p	an inhibitor of Rho-GDP dissociation; transposon mutation affects filamentous growth; farnesol-	filament-induced; regulated by Nrg1p	Tup1p
orf19.6771	UBI4	1hmax	0.704915770980298	0.81894533268064	-0.346601166868208	-2.33936984825049	-0.161213956669256	Ubiquitin precursor (polyubiquitin)	contains three tandem repeats of the ubiquitin peptide that are processed to individual units; transcription is induced by stress; mRNA found in yeast-form and mycelial cells at similar abundance
orf19.6745	TPI1	1hmax	0.936881153819354	0.54159325227789	0.122327458019805	-1.61134736958006	-0.572483768131142	Triose-phosphate isomerase; glycolysis/gluconeogenesis; antigenic in mouse or human; mutation affects filamentous growth; biofilm-induced; macrophage-downregulated protein; detected by mass spec in exponential and stationary phase culture
orf19.6472	CYP1	12hmin	-1.08115151292572	-1.01009003324867	-0.889415489739891	-1.45479563433899	0.450377417752071	Peptidyl-propyl cis-trans isomerase (PPIase); activity is cyclosporin A sensitive; soluble protein in hyphae; biofilm induced	macrophage-induced protein; downregulated upon treatment of biofilm with farnesol
orf19.6814	TDH3	3hmax	-0.440403389889035	-0.0320319875339741	-0.840212503193127	-0.517077701439428	-0.204372192315631	Glyceraldehyde-3-phosphate dehydrogenase; enzyme of glycolysis; binds fibronectin and laminin; at surface of yeast-form cells and hyphae; soluble in hyphae; antigenic during infection; NAD-linked; farnesol-downregulated
orf19.7349	CHS4	12hmax	-0.15899394507138	0.0985013561095471	0.149721719973585	0.545912382970847	0.0900959880249298	Activator of Chs3p chitin synthase; required for wild-type wall chitin content	but not for hyphal growth; mutant resistant to Calcofluor white; prenylation and 2 transmembrane segments predicted; functional homolog of S. cerevisiae Chs4p
orf19.3672	GAL10	24hmax	-0.520497007860988	-0.031875828549774	-0.741204647703237	0.263041963098602	0.336309949000874	UDP-glucose 4-epimerase	required for galactose utilization; mutant shows cell wall defects and increased filamentation; fluconazole-induced; protein detected by mass spec in stationary phase cultures
orf19.6798	SSN6	12hmax	0.0997184695774481	0.3162959686172	-0.12392387677108	0.680976758042141	0.233533871706303	Functional homolog of S. cerevisiae Cyc8p/Ssn6p; Ssn6p and Tup1p regulate distinct sets of genes; hyphal growth regulator; overexpression or mutation causes avirulence in mouse IV infection; TPR motifs; repressed during hyphal growth
orf19.6928	SAP9	12hmax	0.439068913657234	0.533865241085347	0.302812944620635	1.04506573628302	0.431461527962346	Secreted aspartyl proteinase; roles in adhesion	cell surface integrity; induced by antifungal drugs	stationary phase	or in white-phase cells; farnesol-downregulated in biofilm; autocatalytic processing; GPI-anchor; N-glycosylated
orf19.5999	DYN1	1hmax	0.772689585424284	-0.0870684277895066	0.620279996820804	0.131518405902414	0.00547012495287945	Dynein heavy chain; dynein is a motor protein that moves toward the microtubule minus end; required for wild-type yeast-form cell separation	spindle positioning	nuclear migration	hyphal growth; transcription is regulated by Mig1p
orf19.2277	TPK2	12hmin	-0.4978658700682	-1.21557915889002	-0.424297047971495	-1.15691829923446	-0.380907372156675	Catalytic subunit of cAMP-dependent protein kinase (PKA)	isoform of Tpk1p; required for wild-type epithelial cell damage and engulfment and oral (not systemic) virulence in mouse; involved in control of morphogenesis and stress response
orf19.2343	VPS23	24hmax	0.820321406169864	-0.178156734781593	0.237204712031411	0.445222123680771	0.904212570930448	Protein involved in proteolytic activation of Rim101p	which regulates pH response; similar to S. cerevisiae Stp22p/Vps23p	which is a member of the ESCRT I protein sorting complex
orf19.3152	AMO2	6hmax	0.299238249786083	0.32605698790204	0.679171331473215	0.350454465221408	0.0122678985029078	Protein similar to A. niger predicted peroxisomal copper amino oxidase; mutation confers hypersensitivity to toxic ergosterol analog; induced upon biofilm formation
orf19.2285		1hmax	-0.328395774309554	-0.82338080973535	-0.484265586323527	-0.997493061665347	-1.55025038084104	Increased transcription is observed upon benomyl treatment
orf19.1523	FMO1	24hmax	-0.167014484544665	-0.0443722235751713	0.179745045080718	0.667219521806604	0.431986940872352	Predicted ORF in Assemblies 19	20 and 21; mutation confers hypersensitivity to toxic ergosterol analog	and to amphotericin B
orf19.58	RRP6	12hmax	-0.265342353189149	-0.28293567771757	-0.65152188600057	0.43498544394463	-0.0215234352702498	Predicted ORF in Assemblies 19	20 and 21; mutation confers hypersensitivity to 5-fluorocytosine (5-FC)	5-fluorouracil (5-FU)	and tubercidin (7-deazaadenosine)
orf19.5232	CSI2	3hmax	-0.175939837885087	0.135494479382019	0.138476090411711	-0.771552850688297	-0.517714604379327	Protein essential for growth; transposon mutation affects filamentous growth
orf19.2699	ABP1	6hmax	0.156179174539238	-0.201226304292492	0.737280525839575	0.762935836416265	0.221805348581331	Protein similar to S. cerevisiae Abp1p	which is an actin-binding protein of the cortical actin cytoskeleton; caspofungin induced; protein detected by mass spec in stationary phase cultures
orf19.1446	CLB2	24hmax	-0.565485070835251	-0.83449953617933	-0.91388916645047	-0.332375251261741	-0.395261196816298	B-type mitotic cyclin (cyclin-dependent protein kinase regulatory subunit); essential; required for wild-type mitotic exit; role in cell polarization; interacts with catalytic subunit Cdk1p
orf19.1648	RAD50	24hmax	0.16936253428121	-0.831693332934958	-0.195521349551031	0.090716036646168	0.335641229445549	Protein described as DNA double-strand break repair factor; involved in response to oxidative stress and drug resistance
orf19.3230	BOI2	12hmax	-0.0911158706918669	0.24293218859654	-0.174909960763652	0.778119818140904	0.137623796561637	Predicted ORF in Assemblies 19	20 and 21; mutation confers hypersensitivity to toxic ergosterol analog
orf19.3554	AAT1	12hmax	-1.03184782770893	-0.989002075418802	-0.98575685970531	-0.556619376040525	-1.07716085700164	Protein described as aspartate aminotransferase; soluble protein in hyphae; macrophage-induced protein; alkaline upregulated; amphotericin B repressed; gene used for strain identification by multilocus sequence typing	farnesol-induced
orf19.1716	URA3	12hmax	0.314506317750307	0.0272754288395967	-1.37683369080075	0.0650284449929331	-0.51254886997549	Orotidine-5'-phosphate decarboxylase	enzyme of pyrimidine biosynthesis; gene used as a molecular genetic marker	but decreased expression when integrated at ectopic chromosomal locations can cause defects in hyphal growth and virulence
orf19.7141	UFE1	24hmax	0.116018523926646	0.051653453678472	0.209385269159603	0.502640154637231	0.494838697745689	Protein interacting with Sec20p	possibly involved in retrograde transport between the Golgi and the endoplasmic reticulum; functional homolog of S. cerevisiae Ufe1p	which is an ER t-SNARE that mediates the retrograde traffic
orf19.6720		1hmax	-0.356123752212207	-0.473013463712697	-0.786663941498748	-1.09998713671533	-0.657503603418962	Predicted ORF in Assemblies 19	20 and 21; similar to S. cerevisiae Ydr090cp; transposon mutation affects filamentous growth
orf19.5816	EBP7	12hmin	-0.429511364005589	0.782673308714598	-0.461833385048196	-1.37829578323503	0.308441381436043	Predicted ORF in Assemblies 19	20 and 21; mutation confers hypersensitivity to toxic ergosterol analog; oxidative stress-induced via Cap1p
orf19.2160	NAG4	3hmax	0.491338710767253	1.76490949556783	1.28615131309205	-0.321835381504094	0.353434339529132	Putative transporter; fungal-specific; similar to Nag3p and to S. cerevisiae Ypr156Cp and Ygr138Cp; required for wild-type mouse virulence and wild-type cycloheximide resistance; gene cluster encodes enzymes of GlcNAc catabolism
orf19.6032	SPE1	12hmin	-0.20683602524336	-0.442964631862978	-0.704125119687328	-0.479725542363796	0.183477309306877	Ornithine decarboxylase; enzyme of polyamine biosynthesis; not essential for viability; functionally complements polyamine auxotrophy of S. cerevisiae spe1 mutant; upregulated in biofilm; downregulated upon adherence to polystyrene
orf19.390	CDC42	12hmin	-0.506052558695641	-0.401018973233637	-0.912842037632266	-0.607462426578652	-0.312035859684759	Rho-type GTPase; required for budding and maintenance of hyphal growth; GGTase I geranylgeranylated; misexpression blocks hyphal growth	causes avirulence in mouse IV infection; shows actin-dependent localization to hyphal tip
orf19.3612	PST2	12hmin	-0.294490205590766	-0.138399101604918	-0.911397235494759	-0.485573212249787	0.0410641563859496	Putative NADH:quinone oxidoreductase; similar to 1	4-benzoquinone reductase; immunogenic in mice; benomyl treatment induces transcription; oxidative stress-induced via Cap1p; fungal-specific (no human/murine homolog)	farnesol-downregulated
orf19.2444	CHS7	1hmax	-0.112565419834965	-0.265563738531155	-0.398049879145583	-1.08305607954496	-0.581760154607576	Protein required for wild-type chitin synthase III activity; similar to (but not functional homolog of) S. cerevisiae Chs7p	which effects ER export of Chs3p; induced in homozygous cyr1 null mutant hyphae and ras1 yeast-form cells
orf19.4443	YPD1	12hmin	-0.895977587080745	-0.691170908668538	-0.565170823016482	-1.23251090499329	-0.385919873398299	Phosphohistidine intermediate protein in a phosphorelay signal transduction pathway; residue His69 is the phosphoacceptor histidine; predicted to be soluble and cytosolic; functional homolog of S. cerevisiae Ypd1p
orf19.1837	TBP1	12hmin	-0.759779992875805	-0.659158171352012	-1.12702015967449	-1.50096159744035	0.273714874801796	Transcription initiation factor; binds TATA box sequence	and binding does not require TFIIA; caspofungin repressed; functional homolog of S. cerevisiae and human TATA-binding proteins
orf19.4424	PHO100	1hmax	0.734761978320522	0.271444442187	0.0944989207488785	0.522965999714983	0.063126585530552	Putative inducible acid phosphatase; DTT-extractable and observed in culture supernatant under low-phosphate conditions; slight effect on murine virulence; induced on biofilm formation; virulence-group-correlated expression; N-glycosylated
orf19.3131	OYE32	1hmax	-0.261932093927096	-0.548910970216031	-0.393030776723193	-1.28950334793465	-0.598120943456465	Protein of NAD(P)H oxidoreductase family; induced by nitric oxide	amphotericin B	oxidative stress (via Cap1p); increased transcription associated with MDR1 overexpression or benomyl treatment; macrophage-downregulated protein abundance
orf19.4384	HXT5	3hmax	0.217781842100257	1.2098750960744	0.280401956933589	0.457163286253497	-0.0783907908163525	Protein described as a sugar transporter; transcription is upregulated in response to treatment with ciclopirox olamine; Snf3p-induced; alkaline downregulated; shows colony morphology-related gene regulation by Ssn6p
orf19.18	IMH3	24hmax	-0.386443495439274	-0.258617579328769	-0.938897955087708	-0.411626348582646	-0.23709830835085	Inosine monophosphate (IMP) dehydrogenase; enzyme of GMP biosynthesis; target of mycophenolic acid and mizoribine monophosphate; antigenic during human or murine infection; soluble protein in hyphae; downregulated in core stress response
orf19.696	STE2	3hmax	0.758219979687774	1.21079102062191	0.868666767517562	0.324160409615878	0.35195697543626	Receptor for alpha factor mating pheromone	MFalpha; required for a-type cells to respond to alpha factor	for opaque a-form mating and white a-form response; possible Kex2p substrate; a-specific	alpha-factor induced	A1-Alpha2p repressed
orf19.10	ALK8	3hmax	0.073383017010707	1.0105789821094	0.3852495712329	0.520542819921342	-0.232027870033938	Alkane-inducible cytochrome P450; catalyzes hydroxylation of lauric acid to hydroxylauric acid; overproduction causes fluconazole resistance in a wild-type background and causes multidrug resistance in a cdr1 cdr2 double mutant background
orf19.3856	CDC28	24hmax	-1.16546837273532	-1.39397547780546	-0.970623135035267	-0.475625093916205	-0.760806306328172	Cyclin-dependent protein kinase	interacts with regulatory subunit Cyb1p; involved in determination of cell morphology during the cell cycle; phosphorylated primarily by Swe1p and phosphorylation is regulated by Hsl1p; intron in 5'-UTR
orf19.3749	IFC3	24hmax	0.129372082850899	-0.102435381980864	-0.761350151612372	-0.063618655434889	0.239793891481188	Oligopeptide transporter; transcriptionally induced upon phagocytosis by macrophage; induced by BSA or peptides; fluconazole-induced; upregulated by Rim101p at pH 8; virulence-group-correlated expression; no human or murine homolog
orf19.6305		12hmin	-0.984553371915283	-1.30871142598102	-0.739375265026988	-1.18055407065442	-0.612675717245153	Hydroxytrimethyllysine aldolase	the second enzyme in the carnitine biosynthesis pathway
orf19.2803	HEM13	6hmax	-0.0794580784135781	0.099846501942204	1.80562967693326	-0.257672485708416	-0.109453316712722	Coproporphyrinogen III oxidase; antigenic in human	mouse; localizes to yeast-form cell surface	not hyphae; soluble in hyphae; iron-regulated expression; macrophage-downregulated protein; not Rfg1p regulated	farnesol-induced
orf19.125	EBP1	1hmax	-1.2888098532039	-1.43317125697057	-1.25084713489064	-1.95901273590932	-1.93882945718406	NADPH oxidoreductase; interacts with phenolic substrates	such as 17beta-estradiol; possible role in response to estrogen; induced by oxidative and weak acid stress	nitric oxide	benomyl; activated by Cap1p	Mnl1p; no mammalian homolog
orf19.4445		12hmax	-0.112802828125939	0.00990245155170743	0.581119688297358	2.77004253152926	1.30694556068066	Predicted ORF in Assemblies 19	20 and 21; Plc1p-regulated
orf19.756	SAP7	24hmax	-0.343530805716973	-0.588306161120334	-0.255344026930513	0.307255083202828	-0.0412715640593859	Member of the secreted aspartyl proteinase family; expression detected during human oral infection; regulated by Ssn6p; role in murine intravenous infection; induced during	but not required for	murine vaginal infection
orf19.5343	ASH1	3hmax	0.406372956807473	0.982107291073875	0.5140820723737	0.343537847084567	0.094288461610376	GATA-like transcription factor; localizes to nuclei of daughter cells and hyphal tip cells; required for wild-type virulence but not kidney colonization in a mouse model of systemic infection; required for wild-type filamentous growth
orf19.7323	CBP1	24hmax	-0.701099138487782	-0.495799863908115	-0.850723937147555	2.09882004542983	1.08824742130227	Corticosteroid binding protein; transcription induced at late log-phase or upon adherence to polystyrene; not induced by corticosterone; contains a possible NAD/FAD binding region; regulated by Nrg1p	Tup1p
orf19.6385	ACO1	12hmax	1.00683459081319	0.792995154217607	0.78817460845996	1.99636647672524	1.22305380379524	Protein described as aconitase; Gcn4p-regulated; amino acid starvation (3-AT treatment)	amphotericin B	phagocytosis	farnesol induced; fluconazole-downregulated; expression greater in high iron; antigenic in human or murine infection
orf19.2023	HGT7	12hmin	-0.928027540153446	-0.805642218193947	-0.904139951157294	-1.59517840661204	-0.8811194212617	Putative glucose transporter	major facilitator superfamily; glucose-	fluconazole-	Snf3p-induced	expressed at high glucose; upregulated in biofilm; C. albicans glucose transporter family comprises 20 members; 12 TM regions predicted
orf19.6640	TPS1	12hmin	-0.550877914152859	-0.759905212166141	-1.09414896485269	-1.0352408857713	0.241448289640038	Trehalose-6-phosphate synthase; role in hyphal growth and virulence in mouse systemic infection; upregulated in presence of human neutrophils; macrophage/pseudohyphal-repressed after 16h; detected by mass spec in stationary phase cultures
orf19.7350		6hmax	-0.05900104105741	0.00289344917791665	1.22818413129649	0.515597109878416	0.69156904283426	Soluble protein in hyphae; fluconazole-induced; mRNA abundance is elevated in a cyr1 or ras1 null mutant and decreased mRNA abundance in an efg1 null mutant; regulated by Nrg1p	Tup1p	Tbf1p	Ssn6p
orf19.5302	PGA31	6hmax	0.347823422146868	0.900096501359313	1.83575359643383	0.672056641441357	0.147143205956692	Cell wall protein; putative GPI anchor; expression is regulated upon white-opaque switching; induced during cell wall regeneration; possibly spurious ORF (Annotation Working Group prediction)
orf19.6924	HTA1	1hmax	-0.194211162624403	-0.264168531704375	-1.03477819033651	-1.20419596975751	-0.481891694366208	Putative histone H2A; reduced mRNA abundance detected in homozygous fkh2 null mutant; amphotericin B repressed; farnesol regulated; RNA abundance regulated by tyrosol and cell density
orf19.7312	ERG13	12hmin	-0.227124029973523	-0.110004812169987	-1.00934649447698	-0.977776525708127	-0.236945462139054	Protein similar to S. cerevisiae Erg13p	which is involved in ergosterol biosynthesis; transposon mutation affects filamentous growth; amphotericin B	caspofungin repressed; detected by mass spec in exponential and stationary phase cultures
orf19.7001	YCK2	24hmax	-0.572060426862205	-0.822668987009562	-1.07171856481372	-0.262708758293137	-0.00215428086847843	Protein similar to S. cerevisiae Yck2p	which is a plasma membrane-bound casein kinase I isoform; detected at yeast-form cell plasma membrane by mass spectrometry; transcriptionally activated by Mnl1p in weak acid stress
orf19.6367	SSB1	3hmax	1.61547310248361	1.70329114412818	1.81633675584668	1.53719274707038	0.305087811814212	Putative heat shock protein; SSB subfamily of the HSP70 family; mRNA in yeast-form cells	germ tubes; at surface of yeast-form cells	but not hyphae; soluble in hyphae; antigenic in human	mouse systemic infection; macrophage	GCN-induced
orf19.3014	BMH1	1hmax	1.2071902402018	1.12148905418861	0.48998902106409	0.446426379374198	0.0905245709158088	14-3-3 protein	role in hyphal growth; possibly regulated by host interaction; sole 14-3-3 protein in C. albicans while S. cerevisiae has two 14-3-3 proteins; localizes to cell surface of yeast-form cells but not of hyphae; intron in 5'-UTR
orf19.242	SAP8	3hmax	-0.483831545191674	-0.142487488531941	-0.695523077734105	-0.308346262493453	-1.04947330656214	Secreted aspartyl proteinase; regulated by growth phase	temperature	and white-opaque switch; highly expressed in opaque cells; expressed upon deep epidermal invasion; greater expression during vaginal infection than oral infection
orf19.4527	HGT1	24hmax	0.568350517169953	1.29705993357873	0.473763840312356	1.04035623790917	1.33047885192522	High-affinity glucose transporter	member of major facilitator superfamily; transcription induced by progesterone and by drugs including chloramphenicol and benomyl; likely essential for growth	based on an insertional mutagenesis strategy
orf19.7238	NPL3	6hmax	1.14273331465003	1.0559562392145	1.29889104685097	0.773066138344753	0.05469752902052	Putative RNA-binding protein	ortholog of S. cerevisiae Npl3p; nuclear export is facilitated by Hmt1p; transcription is upregulated in an RHE model of oral candidiasis
orf19.4884	WOR1	12hmax	0.316157301817684	-0.0724400693646114	0.304227330628808	0.763049446237638	0.0172886809480505	Transcriptional regulator (\master switch\) of white-opaque phenotypic switching; required to establish and maintain the opaque state; opaque-specific	nuclear; regulates its own expression; suggested role in regulation of adhesion factors
orf19.4393	CIT1	12hmax	0.0546024881614109	0.934159016399386	0.703415980636611	2.31445338517563	1.60638248420316	Protein described as citrate synthase; soluble protein in hyphae; biofilm induced; expression greater in high iron; upregulated upon phagocytosis; Hog1p-downregulated; regulated by Efg1p under yeast-form but not hyphal growth conditions
orf19.3149	LSP1	12hmin	-0.72936086805094	-0.521299879173533	-0.593919712321391	-1.36052024933107	-0.144059841514255	Predicted ORF in Assemblies 19	20 and 21; caspofungin repressed; biofilm induced; fungal-specific (no human or murine homolog); protein detected by mass spec in exponential and stationary phase cultures
orf19.2770.1	SOD1	12hmax	-0.994145378250622	-0.882676038746359	-0.713060962017283	-0.00879367279960297	-0.886389615200887	Cytosolic copper- and zinc-containing superoxide dismutase	involved in protection from oxidative stress and required for full virulence; alkaline upregulated by Rim101p; upregulated in the presence of human blood
orf19.4490	RPL17B	12hmin	-1.25727340840005	-1.57117884022614	-1.33804737290049	-1.60377745375403	-0.59466888091498	Predicted ribosomal protein; mutation confers hypersensitivity to 5-FU	tubercidin (7-deazaadenosine); genes encoding cytoplasmic ribosomal subunits	translation factors	and tRNA synthetases are downregulated on phagocytosis by macrophage
orf19.5181	NIK1	12hmax	0.203043915784851	0.454458931159534	0.218533349910591	0.970426761287497	0.47839075736079	Histidine kinase involved in a two-component signaling pathway that regulates cell wall biosynthesis; required for wild-type virulence in mouse systemic infection but not for wild-type growth or drug sensitivity/resistance
orf19.2133	LIP4	12hmax	0.165784960678928	0.686642636074865	0.570224292911332	1.39902241792429	-0.84990001844043	Secreted lipase	member of a differentially expressed lipase gene family with possible roles in nutrition and/or in creating an acidic microenvironment; expressed more strongly during mucosal infections than during systemic infections
orf19.7579	FGR34	1hmax	0.00562600431257509	-0.301388633472306	-0.998213943626617	-0.838282166758746	-0.530546824099648	Protein lacking an ortholog in S. cerevisiae; transposon mutation affects filamentous growth
orf19.4304	GAP1	24hmax	-0.999003045754957	-0.798757699365205	-0.772448778886338	-0.448124811636589	-0.319286067546844	General amino acid permease; antigenic in human	mouse; 10-12 transmembrane regions; regulated by nitrogen source; alkaline	GlcNAc	phagocytosis upregulated; not required for virulence in mouse systemic infection; fungal-specific
orf19.2060	SOD5	12hmax	1.26714504267548	1.71008303135063	2.23630578783397	3.71808346167495	1.30453404683108	Copper- and zinc-containing superoxide dismutase; protective role against oxidative stress; induced by neutrophil contact	hyphal growth	caspofungin	osmotic or oxidative stress; member of a gene family including SOD1	SOD4	SOD5	and SOD6
orf19.139	TRA1	24hmax	-0.184699341758049	-0.242518751536052	-0.4285680773096	-0.033247331027021	2.40387918991582	Subunit of the NuA4 histone acetyltransferase complex
orf19.1742	HEM3	24hmax	-1.0531096614542	-1.31903882718336	-0.952204597250109	-0.969111022241992	-0.160873006584813	Hydroxymethylbilane synthase (uroporphyrinogen I synthase); catalyzes conversion of 4-porphobilinogen to hydroxymethylbilane	the third step in the heme biosynthetic pathway; transcription greater in high iron	CO2; alkaline downregulated
orf19.1321	HWP1	6hmax	0.522227406053366	1.10942341464534	2.41530721632393	1.73010591365739	1.40966883756461	Hyphal cell wall protein; covalently crosslinked to epithelial cells by host transglutaminase; opaque- and a-specific	alpha-factor induced; at MTLa side of conjugation tube; assessment of virulence role complicated by URA3 effects
orf19.88	ILV5	24hmax	-0.987400278354063	-0.576596000471186	-1.11429854758624	-0.501587079230548	-0.464808172378932	Protein described as ketol-acid reductoisomerase; antigenic during human or murine infection; regulated by Gcn4p; amino acid starvation (3-aminotriazole) induced; biofilm induced; macrophage-downregulated protein; no human or murine homolog
orf19.4754	ZWF1	12hmin	-1.08555367868429	-1.20622767368755	-1.38210082463563	-1.61167165679874	-0.655235621668594	Putative glucose-6-phosphate dehydrogenase; antigenic in murine infection; activity induced by O2 or oxidizing agents H2O2 or menadione; caspofungin repressed; macrophage induced; induced in core stress response; regulated by Gcn2p	Gcn4p
orf19.151	TPO5	12hmax	0.56259016265924	0.00451653311680956	0.567960420163684	1.29639873028066	0.192060573584684	Predicted ORF in Assemblies 19	20 and 21; mutation confers hypersensitivity to toxic ergosterol analog; hyphal induced; macrophage induced
orf19.1164	GAR1	1hmax	0.844164931752569	0.926224614969301	0.96062420191929	-0.164322074615827	-0.225845713410063	Predicted ORF in Assemblies 19	20 and 21; mutation confers hypersensitivity to tubercidin (7-deazaadenosine); macrophage/pseudohyphal-induced
orf19.5621		1hmax	-0.121364176348914	-0.0913456089349263	-0.368066702666892	-0.471053174703689	-0.326731179428368	Predicted ORF in Assemblies 19	20 and 21; mutation confers hypersensitivity to amphotericin B
orf19.4813	GUA1	12hmax	-0.864589424868814	-0.421676918951701	-0.728939034336313	0.332712534898022	-0.344105142705142	Predicted ORF in Assemblies 19	20 and 21; soluble protein in hyphae; flucytosine induced; macrophage-downregulated protein abundance; protein level decreased in stationary phase cultures
orf19.7281	PDK2	24hmax	-0.0513268326887673	-0.119193231950691	-0.256931450128593	0.746663455365964	1.50294294865034	Predicted ORF in Assemblies 19	20 and 21; mutation confers hypersensitivity to amphotericin B
orf19.7206	OCA6	6hmax	-0.321847223256706	0.397277451624882	1.93783421601587	0.155934545207423	-0.0888957055417111	Putative protein phosphatase of the PTP family (tyrosine-specific)	similar to S. cerevisiae Oca6p; mutant shows virulence defect
orf19.1105.2	PGA56	12hmin	-1.09722960047532	-1.0573067941026	-1.12737480504412	-1.62630878282072	-0.210899876579688	Regulator of sorbose utilization; putative GPI-anchor; predicted helix-loop helix domain; hyphal induced; induced during cell wall regeneration; shows colony morphology-related gene regulation by Ssn6p; transcription activated by Tbf1p
orf19.4858	VPS41	3hmax	0.0203037216020913	1.40658146587468	-0.776951320354272	0.0397546616845003	0.251060811639678	Protein similar to S. cerevisiae Vps41p	which is involved in vacuole organization and biogenesis; transposon mutation affects filamentous growth; regulated by Gcn4p; induced in response to amino acid starvation (3-aminotriazole treatment)
orf19.4786	FGR43	24hmax	-0.15485952085096	-1.02547927586132	-0.466987810490934	-0.00903146411568923	0.223921567555337	Protein lacking an S. cerevisiae ortholog; transposon mutation affects filamentous growth; transcriptionally activated by Mnl1p under weak acid stress; possible spurious ORF (Annotation Working Group prediction)
orf19.2314		1hmax	-0.201381163992111	-0.552350625095227	-0.780480533424267	-0.563609179110432	-0.849396633605147	Predicted ORF in Assemblies 19	20 and 21; mutation confers hypersensitivity to 5-fluorocytosine (5-FC)	5-fluorouracil (5-FU)	and tubercidin (7-deazaadenosine)
orf19.6059	TTR1	3hmax	-0.734745043191242	-0.555884766620962	-0.524072815262667	-1.2757842793956	-0.827173148402392	Putative glutaredoxin; described as a glutathione reductase; upregulated in the presence of human neutrophils	and upon benomyl treatment; alkaline downregulated; regulated by Gcn2p and Gcn4p; required for virulence in mouse model
orf19.4120	LAS1	1hmax	0.765598375156736	0.828842475308673	0.300636957096232	0.573670064909104	0.244747619510344	Predicted ORF in Assemblies 19	20 and 21; mutation confers hypersensitivity to 5-fluorocytosine (5-FC)	5-fluorouracil (5-FU); macrophage-induced gene
orf19.4833	MLS1	12hmax	0.0816216294554612	0.473874405098431	0.625508664752067	2.98631227510567	1.323695337257	Malate synthase; enzyme of the glyoxylate cycle; peroxisomal; no mammalian homolog; transcription is induced upon phagocytosis by macrophage; regulated upon white-opaque switching; biofilm-repressed; strong oxidative stress induced
orf19.2909	ERG26	1hmax	-0.587376055591382	-0.541377535923366	-0.854154359216308	-0.753696761741544	-0.81164331127745	C-3 sterol dehydrogenase	catalyzes the second of three steps required to remove two C-4 methyl groups from an intermediate in ergosterol biosynthesis; amphotericin B	caspofungin repressed
orf19.2304		12hmin	-1.52061669530799	-1.15146121196532	-1.11337737323083	-1.40607444198401	-1.10274870384899	Protein similar to S. cerevisiae Yil041wp; transposon mutation affects filamentous growth
orf19.6710	UTP9	24hmax	-0.409749197709903	-0.758569856833046	-0.865283368160405	-0.204807660621941	-0.331955654481414	Predicted ORF in Assemblies 19	20 and 21; decreased expression observed in an ssr1 homozygous null mutant; decreased expression in response to prostaglandins; physically interacts with TAP-tagged Nop1p
orf19.5585	SAP5	12hmax	0.440214955232678	0.354809364369437	0.724555887878662	2.77463669549502	1.53255136434696	Secreted aspartyl proteinase; sap4 sap5 sap6 triple mutant has defects in virulence and utilization of protein as nitrogen source; expressed in mucosal & systemic infections	oral carriage; absent from less virulent species	C. dubliniensis
orf19.4551	CTN1	24hmax	-0.438707845149484	-0.124709138527712	-0.423444428702085	1.88933057076083	2.67261167910646	Predicted carnitine acetyl transferase; required for growth on nonfermentable carbon sources but not for hyphal growth or virulence in mouse systemic model; transcription induced in macrophage; macrophage/pseudohyphal-repressed after 16 hr
orf19.3507	MCR1	12hmin	-0.635728945499991	-0.492533033926363	-0.714822447453786	-0.842062517677284	-0.208376047031928	Protein described as NADH-cytochrome-b5 reductase; soluble protein in hyphae; biofilm induced; alkaline downregulated; ketoconazole or flucytosine induced	farnesol-induced
orf19.5531	CDC37	24hmax	-0.250688271750532	-0.145489533114575	-0.798152299637891	0.146333932248933	0.168267138866838	Chaperone for Crk1p; interacts with Crk1p kinase domain and with Sti1p; putative phosphorylation site at Ser14; functional homolog of S. cerevisiae Cdc37p; likely to be essential for growth; regulated by Gcn2p and Gcn4p
orf19.4082	DDR48	12hmin	-0.549086374555259	-0.0769623982855214	0.0748876731900966	-1.01998696617531	0.806493199972249	Immunogenic stress-associated protein; regulated by filamentous growth pathways; induced by benomyl	caspofungin	or in azole-resistant strain; Hog1p	farnesol	alkaline downregulated; similar to S. cerevisiae Ddr48p
orf19.118	FAD2	24hmax	-0.925778830264072	-0.958508894414452	-0.551114802154553	-0.1792645141698	-0.250263489727	Delta-12 fatty acid desaturase	involved in production of linoleic acid	which is a major component of membranes
orf19.5557	MNN4-4	3hmax	0.0271378996449927	1.3289275452032	1.21680142319793	0.152237384429868	0.121424884908588	Putative mannosyltransferase; transcription is upregulated in a mutant lacking the Ssk1p response regulator proteinor in a nik1 homozygous null mutant	but not in chk1 or sln1 null mutants; pheromone induced
orf19.5542	SAP6	24hmax	0.458403496767029	0.0413769049021311	0.089495358876374	1.10426192375627	2.01319647765583	Secreted aspartyl proteinase; expressed upon hyphal growth	during oral carriage	mucosal	systemic infections; sap4 sap5 sap6 triple mutant has defects in systemic virulence	survival in macrophage	and protein utilization for nitrogen
orf19.113	CIP1	12hmin	-0.455391606835395	-1.04113878613483	-0.901990309716789	-1.41075628748011	-0.148768447725752	Protein with slight similarity to plant isoflavone reductase; transcription induced by cadmium (specifically	not by other heavy metals or heat shock)	yeast-hyphal switch	oxidative stress (via Cap1p)	or macrophage interaction
orf19.5623	ARP4	1hmax	0.097339013809961	-0.248644013033111	-0.461159331220976	-0.209143289796066	-0.563953324041161	Subunit of the NuA4 histone acetyltransferase complex
orf19.7021	GPH1	24hmax	-0.343323377412518	-0.363591657228624	-1.00923550969805	-0.292746227699484	0.251654247419891	Putative glycogen phosphorylase; gene regulated by Ssk1p	Mig1p	and Tup1p; fluconazole-induced; localizes to cell surface of hyphal cells	but not yeast-form cells; S. cerevisiae Gph1p is a stress-regulated protein of glycogen metabolism
orf19.3829	PHR1	12hmax	0.477636069539392	0.702426763664938	0.749242435223078	2.68255133028854	1.17003439826031	Glycosidase of cell surface; may act on cell-wall beta-1	3-glucan prior to beta-1	6-glucan linkage; E169 and E270 at active site; role in systemic but not vaginal virulence (neutral	not low pH); high pH or filamentation induced
orf19.5746	ALA1	24hmax	-0.550061933923076	-1.0224059733247	-0.626311039427091	-0.6758819806215	0.32441073829099	Alanyl-tRNA synthetase; translational regulation generates cytoplasmic and mitochondrial forms; regulated by Gcn4p; repressed upon amino acid starvation (3-AT); translation-related genes downregulated upon phagocytosis by murine macrophage
orf19.5736	ALS5	6hmax	-0.231830819714	0.552296340601408	0.64879233532918	0.618655389527092	0.48888637411175	Adhesin; ALS family protein; highly variable; expression in S. cerevisiae causes adhesion to human epithelium	endothelium or ECM	endothelial invasiveness by endocytosis	and	at high abundance	ECM-induced aggregation; has amyloid domain
orf19.5751	ORM1	6hmax	-0.099327927797015	-0.703955751629949	0.101658703386898	-0.199582406074779	0.00547141740654575	Predicted ORF in Assemblies 19	20 and 21; mutation confers hypersensitivity to aureobasidin A
orf19.4255	ECM331	12hmin	-0.365728790416945	-0.504618366269244	-0.638579835340017	-1.10453631008007	-0.239243007613297	GPI-anchored protein; mainly at plasma membrane	also at cell wall; caspofungin induced; Plc1p-regulated; repressed by Rim101p	Hog1p; colony morphology-related gene regulation by Ssn6p; induced in cyr1 homozygous null mutant yeast-form cel
orf19.7208	CSK1	12hmax	-0.0196381130209679	0.363926987480843	0.386265534524761	1.68341611570358	0.55746330957385	Putative mitogen-activated protein (MAP) kinase with an unknown role; null mutant produces wrinkled colonies; similar to S. cerevisiae Smk1p	which is a protein kinase required for sporulation
orf19.4336	RPS5	12hmin	-0.735839027147147	-0.838494377084379	-1.28884009178497	-1.18724695042498	-0.565045263765697	Predicted ribosomal protein; macrophage/pseudohyphal-induced after 16 h; genes encoding cytoplasmic ribosomal subunits	translation factors	and tRNA synthetases are downregulated upon phagocytosis by murine macrophage
orf19.7448	LYS9	12hmin	0.0306145561649958	-0.24797035966408	-1.11339347108829	-1.53597486145197	-0.187048309788785	Putative enzyme of lysine biosynthesis; soluble protein in hyphae; amphotericin B repressed; Gcn4p-regulated; shows colony morphology-related gene regulation by Ssn6p
orf19.4009	CNB1	24hmax	-0.482078275709354	-0.87980030557527	-0.749172313510487	-0.662735165358994	-0.231901455394341	Regulatory subunit of calcineurin B (Ca[2+]-calmodulin-regulated S/T protein phosphatase); required for wild-type resistance to fluconazole or to SDS
orf19.4035	PGA4	12hmax	0.968144672257964	0.787384317809658	0.817143584444654	1.39969570797418	0.502095253708659	Cell-surface protein; predicted glycosylphosphatidylinositol (GPI) lipid anchor; similar to S. cerevisiae Gas1p; fungal-specific (no human or murine homolog); transcription is upregulated in RHE model of oral candidiasis
orf19.7094	HGT12	3hmax	0.152497490443642	1.72341212731763	1.16448706646536	-0.403866598127565	0.173646021649695	Glucose	fructose	mannose transporter; major facilitator superfamily; role in macrophage-induced hyphal growth; detected at germ tube plasma membrane by mass spectrometry; Snf3p-induced; 12 probable transmembrane segments
orf19.5653	ATP2	12hmax	1.46142684638055	1.24025987157219	1.39962938310208	2.02134703419706	1.05482365991546	Protein described as a similar to F1 beta subunit of F1F0 ATPase complex; antigenic in human	mouse; transcription upregulated in response to ciclopirox olamine; flucytosine induced; caspofungin repressed; macrophage/pseudohyphal-induced
orf19.4003	TIP20	24hmax	-0.454888126015838	-0.97188701437997	-0.857846547053018	-0.768413719690722	0.157245259547447	Protein interacting with Sec20p	possibly involved in retrograde transport between the Golgi and the endoplasmic reticulum; similar to S. cerevisiae Tip20p
orf19.837	GNA1	6hmax	-0.491230746929125	0.208400781608971	0.748321481783021	0.311152810280742	-0.0071427625932833	Glucosamine-6-phosphate acetyltransferase; enzyme of UDP-GlcNAc biosynthesis; required for viability in absence of GlcNAc supplementation; required for persistent infection and wild-type virulence in mouse systemic infection
orf19.454	SFL1	24hmax	0.731632226618114	-0.067785766939498	0.264478252394525	0.363197852481457	0.630473300881632	Protein involved in negative regulation of flocculation and filamentous growth; induced in core caspofungin response
orf19.7572	SPT7	6hmax	0.518656192019996	0.220534674685271	0.727705130231194	0.483694514041063	0.521918365802503	Predicted ORF in Assemblies 19	20 and 21; mutation confers hypersensitivity to toxic ergosterol analog	and to amphotericin B
orf19.2395	IME2	6hmax	-0.252931190943486	0.0702292630727442	0.839693799334315	0.674368037201053	0.204250521453581	Predicted ORF in Assemblies 19	20 and 21; mutation confers hypersensitivity to amphotericin B
orf19.7551	ALO1	24hmax	-0.517865145826601	-0.935400848726364	-0.165659160391504	0.160235590111837	-0.19135451488106	D-Arabinono-1	4-lactone oxidase	involved in biosynthesis of dehydro-D-arabinono-1	4-lactone	which has a protective role against oxidative damage; required for full virulence in a mouse model of systemic infection
orf19.6091	RIM8	12hmax	0.116337919393733	0.674214362298897	0.694728303251234	0.884049326510235	0.322177008941569	Protein involved in the pH response pathway; required for activation of the transcription factor Rim101p and for alkaline pH-induced hyphal growth; shows colony morphology-related gene regulation by Ssn6p
orf19.497	EAF7	1hmax	0.778643001507526	0.642784633878552	0.756830322279745	0.453205642875838	0.261559051614323	subunit of the NuA4 histone acetyltransferase complex
orf19.5079	CDR4	12hmin	-0.321550610349957	-1.21379038116258	0.2187425311456	-0.94638376152868	0.334095775789585	Putative transporter of ATP-binding cassette (ABC) superfamily; fluconazole	Sfu1p	Hog1p	core stress response induced; caspofungin repressed; fluconazole resistance is not affected by mutation or correlated with expression
orf19.1064	ACS2	12hmax	-0.336342817277252	0.144276257191716	0.198324695356957	1.3649729899053	0.44018045150272	Probable acetyl-CoA synthetase	similar to known fungal acetyl-CoA synthetases; antigenic during murine systemic infection; antigenic in human; upregulated by Efg1p; macrophage-induced protein; soluble protein in hyphae
orf19.5641	CAR2	12hmax	0.507894321272812	0.634121273509403	0.719697712444179	3.09824437114094	0.607129159669492	Alkaline upregulated; mutation confers hypersensitivity to toxic ergosterol analog	and to amphotericin B
orf19.941	SEC14	6hmax	0.802387938252861	1.0134166298119	1.32147348865965	1.08185687183442	0.235685749227257	Essential protein; functional homolog of S. cerevisiae Sec14p	which is a Golgi phosphatidylinositol/phosphatidylcholine transfer protein that regulates choline-phosphate cytidyltransferase and thereby affects secretion; biofilm-regulated
orf19.7661	HMI1	6hmax	0.200938191841449	0.390353021964792	0.76693330663612	0.836563588990251	0.315104008617081	ATP-dependent 3' - 5' helicase involved in maintenance of mitochondrial DNA; ortholog of S. cerevisiae Hmi1p
orf19.5130	PDI1	12hmin	-0.0593598465987144	0.1599573078884	-0.0499806064818419	-0.867575892148859	-0.00282509515564982	Protein described as protein disulfide-isomerase; antigenic in human; soluble protein in hyphae; transcription is induced upon filamentous growth
orf19.3359	ARP8	24hmax	-0.506098848971068	-0.520666933510418	-0.999061425611022	-0.485792272844559	-0.46230691722837	Predicted ORF in Assemblies 19	20 and 21; mutation confers hypersensitivity to toxic ergosterol analog	and to amphotericin B
orf19.6459	DPP3	6hmax	-0.249141172532215	0.131779188062685	1.9465887798864	0.791816717452416	0.210399366224084	Protein similar to S. cerevisiae pyrophosphate phosphatase Dpp1p; required for farnesol biosynthesis; downregulated in response to 17-beta-estradiol	ethynyl estradiol
orf19.5994	RHB1	6hmax	0.359852185080331	-0.166066952931279	0.556688084463068	-0.234034369583305	-0.0436852365932683	Putative small G protein from the Ras superfamily involved in cell wall integrity and control of filamentous growth under nitrogen starvation
orf19.5716	SAP4	24hmax	0.311541711075718	0.077748514693309	-0.285138901278941	0.753811132164432	1.39165992237063	Secreted aspartyl proteinase; sap4 sap5 sap6 triple mutant has defects in systemic virulence (mouse	guinea pig)	survival in macrophage	and protein utilization for nitrogen; expressed during mucosal and systemic infections	oral carriage
orf19.7154	UTP18	12hmax	0.0130229539211393	-0.0454419705786444	0.134081394660539	1.13526190986472	0.114088330634141	Predicted ORF in Assemblies 19	20 and 21; downregulated during core stress response; physically interacts with TAP-tagged Nop1p
orf19.1345	LIP8	3hmax	0.435018038139742	0.897339165116516	0.558913787540147	0.363488131099204	-0.337038738696813	Secreted lipase	member of a differentially expressed lipase gene family with possible roles in nutrition and/or in creating an acidic microenvironment; LIP5 and LIP8 are expressed at all stages of both mucosal and systemic infection
orf19.1333	SNG3	24hmax	-0.938480211888131	-0.261245999142833	0.0533976521365904	-0.109014835232474	0.145009665007427	Predicted ORF in Assemblies 19	20 and 21; mutation confers hypersensitivity to toxic ergosterol analog; shows colony morphology-related gene regulation by Ssn6p
orf19.3251	ARC19	12hmin	0.0628879378456668	0.0993318539457508	-0.46444861455367	-0.608034450381696	1.61847367856253	Predicted ORF in Assemblies 19	20 and 21; mutation confers hypersensitivity to cytochalasin D
orf19.6540	PFK2	6hmax	0.797993429844087	0.75988446891004	0.920358061688758	0.700331438719887	-0.118648291736613	Beta subunit of phosphofructokinase (PFK)	which is a heteromultimer of Pfk1p and Pfk2p; PFK is activated by fructose 2	6-bisphosphate or AMP	inhibited by ATP; downregulated upon phagocytosis or hyphal growth; fluconazole-induced
orf19.3589	SPO11	3hmax	0.526348201670025	0.790176329198489	-0.217382542903471	0.13450752341491	-0.0015824275655828	DNA endonuclease required for genetic recombination between homologous chromosomes during the parasexual cycle; produced in mitotically dividing cells; similar to S. cerevisiae Spo11p	which functions in recombination during meiosis
orf19.5188	CHS1	12hmax	0.113554110086747	0.0257722413743302	0.812870148454543	1.13168347947998	-0.277534198266067	Chitin synthase; essential; required for primary septum synthesis in yeast-form cells and hyphae; one of multiple chitin synthases; enzymatically activated by proteolytic processing; complements defects of S. cerevisiae chs1 or chs2 mutant
orf19.5007	ACT1	12hmin	-0.388240340718222	-0.17040902694362	-0.688735185642123	-0.987791301882964	-0.232144463869628	Actin; gene has intron; transcriptionally regulated by growth phase and by starvation; localizes to polarized growth site in budding and hyphal cells; required for wild-type Cdc42p localization; unprocessed N terminus
orf19.7029		3hmax	0.256550606546742	1.53176330954816	0.163891290205489	0.526052669413322	0.214573816134673	Predicted ORF in Assemblies 19	20 and 21; mutation confers hypersensitivity to toxic ergosterol analog
orf19.3003.1	RPL6	3hmax	-1.35423745766845	-0.656239631577399	-0.917095147597805	-0.896475648416471	-0.695244656472715	Protein similar to S. cerevisiae Rpl6p	which is a ribosomal subunit; transposon mutation affects filamentous growth; translation-related genes are downregulated upon phagocytosis by murine macrophage
orf19.3414	SUR7	6hmax	0.296879161071916	0.671738250019121	0.95533798214132	0.683161247705843	0.0358890666422476	Protein required for wild-type cell wall	plasma membrane	cytoskeletal organization	endocytosis; localizes to eisosome subdomains of plasma membrane; four transmembrane motifs; mutant shows ectopic	chitin-rich cell wall
orf19.5441	ULP3	6hmax	0.367991322485202	0.622687916666768	1.37380827464619	0.504066071967202	0.420140179521018	Putative SUMO deconjugation enzyme that removes the small ubiquitin-like modifier (SUMO) from proteins
orf19.6127	LPD1	3hmax	0.374023194418985	0.628520790909918	0.164655194786813	0.222871867744143	0.204636001104909	Putative dihydrolipoamide dehydrogenase; soluble protein in hyphae; antigenic during human oral infection and murine systemic infection; macrophage-induced protein
orf19.761	TCO89	3hmax	0.464086052511481	1.43714370947059	0.801157894919706	0.167104044336591	0.142295295143493	Protein described as a homolog of S. cerevisiae Tco89p	which is a component of the TOR C1 complex that is involved in the regulation of growth and cell wall integrity; heterozygous null mutant displays sensitivity to rapamycin
orf19.7080	LEU2	24hmax	-0.75314831420289	-0.568976123291982	-0.329108657136615	-0.279365999930506	-0.0108725624362518	Isopropyl malate dehydrogenase; enzyme of leucine biosynthesis; upregulated in the presence of human whole blood or polymorphonuclear (PMN) cells; protein level decreased in stationary phase cultures
orf19.155	URE2	3hmax	-0.976920349414923	-0.133178562469503	-0.214087813163679	-0.976361332919181	-0.506596533735481	Functional homolog of S. cerevisiae Ure2p	which is a regulator of nitrogen utilization	and which also has a prion form called [URE3]
orf19.5399	IFF11	24hmax	0.0575618052031264	0.800290198869817	0.302688820015821	0.77665611623026	1.99533870938201	Secreted protein required for normal cell wall structure and for virulence; member of the IFF family
orf19.7194		1hmax	1.40425474623777	0.119939657379899	-0.0477545839238998	-0.283509418261784	-0.11798418430773	Protein not essential for viability; decreased transcription is observed upon fluphenazine treatment; induced upon adherence to polystyrene
orf19.4821	LIP1	12hmax	0.37560860998989	0.781417211618233	0.119148839620904	1.17871712435002	-0.100605669717752	Secreted lipase	member of a lipase gene family whose members are expressed differentially in response to carbon source and during infection; may have a role in nutrition and/or in creating an acidic microenvironment
orf19.2082	SAP30	3hmax	-0.130579129685806	0.92716557245858	0.245202584241587	-0.0302175631014361	-0.427089160346988	Aspartic-type endopeptidase involved in degradation of alpha pheromone; functional equivalent of S. cerevisiae Bar1p; specific to a-cells; transcription is induced in response to alpha pheromone
orf19.6757	GCY1	12hmin	-1.25231490250687	-1.43447387958824	-1.24789427773089	-1.62657171253142	-1.08413289637132	Predicted ORF in Assemblies 19	20 and 21; mutation confers hypersensitivity to toxic ergosterol analog; farnesol-downregulated; protein detected by mass spec in stationary phase cultures
orf19.492	ADE17	12hmax	0.209951592400997	0.0675428990911771	0.505645909673228	0.682797291006333	-0.136603224900602	Enzyme of adenine biosynthesis; antigenic in human; soluble protein in hyphae; not induced during GCN response	in contrast to the S. cerevisiae ortholog
orf19.930	PET9	12hmin	0.423794652289649	0.598921104887437	0.403530740629972	0.386315424133609	0.565067318407801	Protein involved in ATP biosynthesis; identified in detergent-resistant membrane fraction (possible lipid raft component); 3 predicted transmembrane helices; flucytosine induced; ketoconazole-induced; downregulated by Efg1p
orf19.1949	VPS1	24hmax	0.318702823181226	0.280425263122129	0.108263762751752	0.598547750227533	0.702401571148024	Protein described as a dynamin-family GTPase-related protein; induced upon adherence to polystyrene; regulated by Gcn2p and Gcn4p
orf19.4618	FBA1	12hmin	-0.32740213552907	-0.783581156185777	-1.13049795435621	-0.912805504435411	-0.413053795195848	Putative fructose-bisphosphate aldolase; enzyme of glycolysis; antigenic in murine or human infection; regulated on yeast-hyphal switch; induced by Efg1p	Gcn4p	Hog1p	biofilm growth	or fluconazole; phagocytosis-repressed; fungal-specific
orf19.4063	GPT1	24hmax	-0.526356775138638	-0.352662905209814	0.402463635384209	-0.0769058018018222	1.98803930087328	GABA/polyamine transporter; 9 to 11 membrane spanning segments; complements GABA uptake defect of an S. cerevisiae uga4 put4 gap1 triple mutant; complements growth of an S. cerevisiae spe1 mutant under polyamine limitation
orf19.1288	FOX2	12hmax	-0.292183628870508	0.195232214053838	0.152757549924788	1.25094679464308	0.535198483735023	Predicted 3-hydroxyacyl-CoA epimerase	required for fatty acid beta-oxidation; upregulated upon phagocytosis; transcription is regulated by Mig1p; expression is regulated upon white-opaque switching
orf19.7105	FAR1	3hmax	0.692213972815714	1.31721271560807	0.528987781250137	0.93698305183335	0.177170467569401	Protein involved in regulation of pheromone-mediated mating; repressed by A1p and Alpha2p in white-phase cells; null mutant shows no pheromone response in opaque cells; overexpression causes enhanced pheromone response and cell cycle arrest
orf19.1822	UME6	24hmax	0.410624018881696	0.300307069964703	0.539799791983038	0.840918040922237	0.68987017468748	Transcription factor; required for wild-type hyphal extension	virulence; zinc cluster DNA-binding motif; similar to S. cerevisiae Ume6p	which is a meiotic regulator; alkaline upregulated; filament induced; regulated by Nrg1p	Tup1p	RFG1p
orf19.5059	GCS1	1hmax	-0.45723915286329	-0.628401553529334	-0.826999788222697	-1.03808445232816	-1.00138325308053	Gamma-glutamylcysteine synthetase; enzyme of glutathione synthesis; similar to Hansenula polymorpha Gsh2p; induced on early/intermediate biofilm formation	in low iron	H2O2	Cd	or presence of human neutrophils; possibly adherence-induced
orf19.2062	SOD4	3hmax	0.141067498725862	1.02519515339429	0.58411867103136	0.332844275942129	0.331045711992578	Copper- and zinc-containing superoxide dismutase; role in response to host innate immune ROS; regulated on white-opaque switching; ciclopirox olamine induced; caspofungin repressed; member of family that includes SOD1	SOD4	SOD5	and SOD6
orf19.2054	FGR15	6hmax	0.269040335265793	0.00704133842048909	0.564742635300884	0.155945403528177	0.178541017354586	Putative transcription factor with zinc finger DNA-binding motif; lacks an ortholog in S. cerevisiae; transposon mutation affects filamentous growth; caspofungin induced; mutation causes marginal increase in caspofungin sensitivity
orf19.6844	ICL1	12hmax	0.173446711552861	0.858206079610422	1.10681709629054	3.67203459095068	1.00873644490215	Isocitrate lyase; enzyme of glyoxylate cycle; required for wild-type virulence in murine systemic infection; no mammalian homolog; gene induced upon phagocytosis by macrophage; farnesol regulated; Pex5p-dependent peroxisomal localization
orf19.4698	PTC8	12hmin	-0.372664681164653	-0.474758476400026	-0.749552613889345	-1.10536597924456	-0.245468820760407	Predicted type 2C protein phosphatase	serine/threonine-specific; required for hyphal growth; induced under stress
orf19.367	CNH1	24hmax	0.15127920212914	0.148969966947366	-0.20449652858717	0.86740052364458	1.08020023229294	Na+/H+ antiporter; required for wild-type growth	cell morphology	and virulence in a mouse model of systemic infection; not transcriptionally regulated by NaCl; fungal-specific (no human or murine homolog)
orf19.5662	PEP7	24hmax	-0.508651470224646	-0.688485533511396	-0.908023364952469	-0.261839051384388	-0.272048218262032	Vesicle transport protein; acts in endosomal transport; roles in metal ion resistance	virulence	adhesion	hyphal growth	chlamydospore formation; similar to S. cerevisiae Pep7p
orf19.5383	PMA1	6hmax	1.53666884587805	1.43278244122282	1.54568647172208	1.66329360854646	0.27142273552822	Plasma membrane H(+)-ATPase; highly expressed	comprising 20-40% of total plasma membrane protein; abundance increases at stationary phase transition; fluconazole induced; caspofungin repressed; upregulated in RHE model
orf19.3298	CCH1	24hmax	-0.438428640580259	-1.53563925394193	-0.751400247044824	-0.706898489688499	-0.0570644785608119	Putative voltage-gated Ca2+ channel of the high affinity calcium uptake system; roles in thigmotropism	establishment of galvanotropism; transcription is regulated by Nrg1p and Mig1p
orf19.3347	RPB7	24hmax	-0.644665342278821	-0.741494377906556	-1.31955520837302	-0.12804852844901	-0.367927561928865	Functional homolog of S. cerevisiae Rpb7p	an essential subunit of RNA Polymerase II; enhances hyperfilamentation of an S. cerevisiae rpb4 mutant; suppresses defects of S. cerevisiae rpb4 and ess1 mutants
orf19.5196	ESS1	12hmin	-0.339085427717689	-0.315062211325817	-0.139009521511127	-1.12775794153055	-0.368541359783322	Prolyl isomerase (parvulin class); essential; involved in yeast-hyphal switching	Cph1p pathway; has inflexible linker between WW and isomerase domains	unlike human homolog; functional homolog of S. cerevisiae Ess1p
orf19.780	DUR1	2	6hmax	0.0437974190110867	0.167933967362781	1.11099028648543	0.2398785762441	0.152084232236682	Urea amidolyase	contains urea carboxylase and allophanate hydrolase activities needed to hydrolyze urea to CO2; required for utilization of urea as nitrogen source and for hyphal switch in macrophages; transcription is regulated by Nrg1p
orf19.7477	YRB1	12hmin	-0.794781789904865	-1.08722105056389	-1.35957468301464	-1.32965086812526	-0.434523697983412	Functional homolog of S. cerevisiae Yrb1p	which regulates Gsp1p GTPase activity and thereby affects nucleocytoplasmic transport and cytoskeletal dynamics; transcription is not regulated by white-opaque switching or by dimorphic transition
orf19.1710		12hmax	-0.0646597264121485	-0.26314550702604	-0.953291813734176	-0.123178924237125	-0.340306727902022	Protein described as NADH-ubiquinone oxidoreductase; identified in detergent-resistant membrane fraction (possible lipid raft component); predicted N-terminal acetylation; repressed by nitric oxide
orf19.2116	NAT2	3hmax	0.87095851423274	1.1420875249077	0.96288897158962	1.08336228232126	0.079397947071452	Predicted ORF in Assemblies 19	20 and 21; mutation confers hypersensitivity to toxic ergosterol analog
orf19.6001	SAP3	12hmin	0.190031976826043	-0.282038692171192	-0.168151076997183	-0.223392355889911	0.786303156030975	Secreted aspartyl proteinase; acts in utilization of protein as nitrogen source; virulence role in mouse	guinea pig systemic infection or rat vagina; regulated by growth phase; produced by opaque phase cells; alpha-pheromone repressed
orf19.7464		12hmax	0.154494559531764	-0.169115456649871	0.389129732576839	0.737851474882091	0.0617007777725296	Predicted ORF in Assemblies 19	20 and 21; mutation confers hypersensitivity to toxic ergosterol analog
orf19.717	HSP60	12hmax	0.69946256523074	0.831848298456119	0.457933659070323	1.06193530547768	0.425908744011665	Protein described as mitochondrial heat shock protein; soluble protein in hyphae; transcription is regulated by Nrg1p; transcriptionally regulated by iron; expression greater in high iron; heavy metal (cadmium) stress-induced
orf19.7522		24hmax	-0.132241828162868	-0.510542066043801	-0.670938997481678	0.167414345943188	0.334482858671845	Predicted ORF in Assemblies 19	20 and 21; mutation confers hypersensitivity to amphotericin B
orf19.7071	FGR2	6hmax	0.181010442518419	0.162163522406724	2.11356437869568	-0.701104528791815	-0.172143433497137	Protein similar to phosphate transporters; transposon mutation affects filamentous growth; expression is regulated upon white-opaque switching
orf19.5640	PEX5	24hmax	0.21086692530823	-0.0430732082507222	0.249064402567647	0.84152798163609	0.577692490326056	Protein of the Pex5p family; required for PTS1-mediated peroxisomal protein import	fatty acid beta-oxidation; similar to S. cerevisiae Pas10p peroxisomal targeting receptor; macrophage/pseudohypl-repressed
orf19.5443		6hmax	0.628319666018895	0.906960830619285	1.39364437101626	1.0527178690206	1.00326541969081	Putative kynurenine 3-monooxygenase	involved in NAD biosynthesis; transposon mutation affects filamentous growth
orf19.7537	BNR1	6hmax	0.612799807038581	-0.419246479422923	0.683867734848105	0.828613675374128	0.0730623330332551	Formin; probable role in hyphal cytoskeletal polarity; synthetic lethality if Bnr1p and Bni1p are absent
orf19.7274		3hmax	-0.119470132109182	1.0572629324178	0.713403220428635	0.77510889543777	0.402016361488525	Predicted ORF in retrotransposon Zorro2 with similarity to retroviral reverse transcriptase proteins
orf19.6807		24hmax	0.290794018489946	0.502159991739133	0.821468721363294	1.19910437792946	1.00560223419324	Predicted ORF in retrotransposon Tca17 with similarity to parts of the Gag-Pol region of retrotransposons; clade-associated gene expression
orf19.4382		1hmax	-0.0339645638065136	-0.421487603574189	-0.618238129780257	-0.83444960449765	-0.700186627036145	Predicted ORF in Assemblies 19	20 and 21
orf19.2847		12hmin	-0.344553613097338	-1.0449637115558	-0.665055837265783	-0.857466482937324	0.139033777248993	Predicted ORF in Assemblies 19	20 and 21
orf19.1744	HEM4	24hmax	-0.722779784181849	-0.67515351335529	-0.265653798657399	0.016174911133327	0.291903980462213	Protein described as uroporphyrinogen III synthase; transcriptionally regulated by iron; expression greater in high iron or elevated CO2; alkaline downregulated
orf19.4388		1hmax	0.80004054929387	-0.194945226260169	-0.154131795693426	0.0941335358475137	0.291872176070505	Predicted ORF in Assemblies 19	20 and 21; has histone fold domain; similar to TAFII47 proteins from S. cerevisiae	Danio rerio	Drosophila melanogaster	human	and mouse
orf19.3206	CCT7	24hmax	-1.04242538227197	-0.482777637698611	-0.571634304782014	0.0175745312198128	-0.187815952690111	Predicted ORF in Assemblies 19	20 and 21. Protein detected by mass spec in exponential and stationary phase cultures.
orf19.6601		3hmax	0.295783363196193	1.08270810478473	0.634241511857862	-0.0533769335200418	-0.226234619596786	Predicted ORF in Assemblies 19	20 and 21; possibly spurious ORF (Annotation Working Group prediction)
orf19.3261		24hmax	-1.07700569406009	-1.03820708234062	-0.83052323203015	0.244595151622567	0.509840497004388	Predicted ORF in Assemblies 19	20 and 21; possibly spurious ORF (Annotation Working Group prediction)
orf19.3373		3hmax	0.98963230962933	1.2702095857521	1.0930458917433	0.750097461231272	0.600256998303326	Putative protein of unknown function	transcription is upregulated in clinical isolates from HIV+ patients with oral candidiasis; predicted ORF in Assemblies 19	20 and 21
orf19.2233	PRE2	24hmax	-0.723430512565734	-0.835709350781467	-0.731978960567637	-0.757480370149616	-0.112835154342617	Protein described as beta-5 subunit of proteasome; macrophage-induced protein
orf19.7554		12hmax	-0.556263266711974	-0.796818062805462	-0.677774264912174	-0.387615767497036	-0.596336715324009	Putative transporter; slightly similar to the Sit1p siderophore transporter; induced by nitric oxide in yhb1 mutant
orf19.7626	EIF4E	24hmax	-1.20965717362205	-0.724821102515905	-1.32718017506555	-0.74374910413441	-0.596006173735297	Putative translation initiation factor eIF4E; genes encoding ribosomal subunits	translation factors	and tRNA synthetases are downregulated upon phagocytosis by murine macrophage; intron in 5'-UTR
orf19.4599	PHO89	24hmax	-0.0489201911714301	0.258399436167218	0.451577839891067	2.71806889623753	2.9339430237051	Putative phosphate permease; expression is regulated upon white-opaque switching; alkaline upregulated by Rim101p; induced upon biofilm formation; possibly adherence-induced
orf19.354		24hmax	-0.45715539890794	-0.821326356296547	-0.321238405488528	-0.308148296289485	-0.276057425856759	Predicted ORF in Assemblies 19	20 and 21
orf19.3265	TRM1	24hmax	-0.722230451948243	-0.861100911505131	-0.836912621250486	-0.512864361180881	-0.524698202571534	Protein described as an N2	N2-dimethylguanine tRNA methyltransferase; induced upon adherence to polystyrene
orf19.4006		24hmax	-0.842369714981817	-1.31136870881168	-0.950968692266403	-0.887021850453594	-0.324012772040834	Predicted ORF in Assemblies 19	20 and 21
orf19.3263		1hmax	2.65854646441619	0.0147398601999796	0.47589735649314	0.483302431538983	0.176433187720539	Predicted ORF in Assemblies 19	20 and 21
orf19.7051		24hmax	-0.430603204290587	-0.952127013790571	-0.82082941113049	-0.423234274230823	-0.357320632525757	Predicted ORF in Assemblies 19	20 and 21
orf19.6126	KGD2	24hmax	-0.15760583599879	0.332833606538844	0.540660207700924	1.18907884749365	0.96216083103573	Protein described as dihydrolipoamide S-succinyltransferase; transcriptionally regulated by iron; expression greater in high iron
orf19.1280	SUI1	12hmin	-0.982391144053763	-1.33025138839967	-1.25633532912706	-1.59424937599301	-0.0869956279809522	Putative translation initiation factor; flucytosine induced; genes encoding ribosomal subunits	translation factors	and tRNA synthetases are downregulated upon phagocytosis by murine macrophage
orf19.4735		1hmax	0.503188292777123	-0.00160019688469093	-0.495545002012817	-0.21999696132929	-0.228372032581163	Predicted ORF in Assemblies 19	20 and 21
orf19.585		12hmax	-0.696244149244601	-0.427653710755924	-1.12127524221349	-0.098149935067004	-0.541818320730311	Predicted ORF in Assemblies 19	20 and 21
orf19.6701		12hmax	-0.442205354793138	-0.613402706802742	-0.984086885077626	-0.054333096053206	-0.514299429402957	Predicted ORF in Assemblies 19	20 and 21; protein detected by mass spec in stationary phase cultures
orf19.6493		1hmax	0.806113366623131	1.06356601467512	0.0153910829350819	0.00770258790525513	-0.0483364090557817	Predicted ORF in Assemblies 19	20 and 21
orf19.2274		1hmax	1.2678176637933	0.37313510980903	0.846199533185349	0.0329660618780023	0.29229952950958	Predicted ORF in Assemblies 19	20 and 21; possibly spurious ORF (Annotation Working Group prediction)
orf19.2026		12hmin	0.208681773304878	0.428348021921516	0.702471217305498	-0.0991386553668757	0.504617390607761	Predicted ORF in Assemblies 19	20 and 21
orf19.6578		24hmax	0.144911144380942	-0.417564642768486	-0.305905576674342	0.576878547424537	1.29183764414436	Predicted membrane transporter	member of the vesicular neurotransmitter (VNT) family	major facilitator superfamily (MFS); downregulated in core caspofungin response
orf19.6353		6hmax	0.212571733909743	0.407032040632684	1.28073805089712	0.464502071551887	0.222110135353413	Predicted ORF in Assemblies 19	20 and 21
orf19.6498		12hmin	-0.435351276395368	-0.572590975546532	-0.186477993008271	-1.09915421640253	-0.467212289043476	Predicted ORF in Assemblies 19	20 and 21
orf19.7009		1hmax	1.06165840518621	0.630962512117759	0.472451527159393	0.55713597153342	-0.374727064924316	Predicted ORF in Assemblies 19	20 and 21
orf19.6129	MRPL8	12hmax	-0.74516480934514	-0.63215492162241	-0.92639614783192	0.392137794788967	-0.358438157187163	Predicted ribosomal protein of the mitochondrial 60S subunit
orf19.4569		6hmax	0.726837759613899	0.292667140032613	0.804892712655177	0.727583259258903	-0.0537269572102915	Predicted ORF in Assemblies 19	20 and 21
orf19.4248		24hmax	-0.597182365286036	-0.946264058039284	-0.95567473941615	-0.587599135407254	-0.058720895699106	Predicted ORF in Assemblies 19	20 and 21; regulated by Gcn4p; repressed in response to amino acid starvation (3-aminotriazole treatment)
orf19.1955		12hmax	0.379732959723948	0.175131006126838	-0.397107600962949	1.2409869362413	0.197356103707557	Predicted ORF in Assemblies 19	20 and 21
orf19.6267		1hmax	2.75182389274535	0.257379316707197	0.868743399710451	0.335421367267893	0.203879964151433	Protein not essential for viability
orf19.7434	GLG2	12hmax	0.992260310635201	-0.0933515288738545	0.627726841858014	1.54619113325402	0.552601133043891	Protein described as self-glucosylating initiator of glycogen synthesis; expression is regulated upon white-opaque switching; hyphal-induced
orf19.6484		12hmax	1.06513418913449	0.759249997757534	-0.324145817596152	1.37550143144512	0.310100542825341	Predicted ORF in Assemblies 19	20 and 21
orf19.6248		3hmax	0.627908913079844	1.27972858015698	1.10586576874308	0.558233393044023	0.391952055746269	Predicted ORF in Assemblies 19	20 and 21
orf19.2517		3hmax	0.558753368928957	1.27072237328421	0.608259800709874	0.0988197661777363	0.0436432227422673	Predicted membrane transporter	member of the drug:proton antiporter (12 spanner) (DHA1) family	major facilitator superfamily (MFS)
orf19.2518		6hmax	-0.607365911869324	-0.630251007438948	-0.222113597295962	-0.88405463575375	-0.503472159977921	Predicted ORF in Assemblies 19	20 and 21
orf19.6591		24hmax	-0.806847432285103	-0.748225111643605	-0.65525022089373	-0.746641640792123	-0.416901343869972	Predicted ORF in Assemblies 19	20 and 21
orf19.3906		3hmax	-0.0377087274116735	0.461279036959688	0.355698669892847	0.458997315097502	0.161227618015856	Protein not essential for viability
orf19.6420	PGA13	24hmax	0.18343740490742	0.367579444372544	0.79362804960729	0.705014808307774	1.60268637197892	Putative GPI-anchored protein; described as similar to mucins; induced during cell wall regeneration	and during core caspofungin response; regulated by Tsa1p	Tsa1Bp in minimal media at 37 deg and by Cyr1p	Nrg1p	Tup1p	Rlm1p
orf19.1768		3hmax	0.0811761457452498	0.503106518000432	-0.067630319221558	0.346803983881174	-1.49136504593986	Predicted ORF in Assemblies 19	20 and 21
orf19.7606		1hmax	0.990511216000843	1.25495430547698	0.658595875451253	-0.0295286294142349	0.356364793877148	Predicted ORF in Assemblies 19	20 and 21; possibly spurious ORF (Annotation Working Group prediction)
orf19.6405		6hmax	0.31949009468192	0.317676166529388	1.95622434256285	0.554828945511434	-0.0491592191748628	Predicted ORF in Assemblies 19	20 and 21; decreased transcription is observed in an azole-resistant strain that overexpresses MDR1
orf19.2237	SPR1	12hmin	0.180750363275501	0.933758973459001	0.0427270090615476	-0.821896087369694	0.579934440298747	Putative GPI-anchored protein; not essential for viability; similar to S. cerevisiae Spr1p	which is a sporulation-specific exo-1	3-beta-glucanase
orf19.5172	LIP9	1hmax	0.59385713339754	0.164896110518735	0.503706185323214	0.355559520373669	-0.0333690567509193	Secreted lipase	member of a lipase gene family whose members are expressed differentially in response to carbon source and during infection; may have a role in nutrition and/or in creating an acidic microenvironment
orf19.7015	RPP0	3hmax	1.17829564767179	1.49031406081674	1.15115127228273	1.21285544912957	0.369731885719597	Putative ribosomal protein; antigenic in mouse; biofilm induced; cytoplasmic ribosomal subunit	translation factor	and tRNA synthetase genes are downregulated upon phagocytosis by murine macrophage; transcription induced by Tbf1p
orf19.7016	PHM5	24hmax	-0.230760912241721	-0.884119630571588	-0.685213032581197	-0.175756950892739	0.284954408111753	Protein not essential for viability; similar to S. cerevisiae Phm5p	which is a vacuolar endopolyphosphatase with a role in phosphate metabolism
orf19.1237	ARO9	24hmax	-0.696024510294808	-0.900109548670332	-1.05569904420822	-0.709223744245196	-0.0885858706603895	Aromatic transaminase of the Ehrlich fusel oil pathway of aromatic alcohol biosynthesis; Rim101p-dependent pH-regulation (alkaline induced)
orf19.2105		3hmax	0.524649072900574	0.850628579107198	0.777252357855288	0.00179269837974376	0.155599478521059	Predicted ORF in Assemblies 19	20 and 21
orf19.3185		12hmax	0.10145242899937	-0.0630038470851346	-0.57901552558407	0.485716930715181	-0.0892984222812048	Predicted ORF in Assemblies 19	20 and 21
orf19.2587	HNM3	1hmax	0.506641559578379	0.24389382226595	-0.429679112209578	0.155106244455105	-0.671478140554325	Predicted ORF in Assemblies 19	20 and 21; flucytosine repressed
orf19.5630	APA2	1hmax	-0.204208075524279	-0.0792277491998226	-0.417412184513621	-1.11743132138615	-0.736794603532155	Protein described as ATP adenylyltransferase II; regulated by Gcn4p; repressed in response to amino acid starvation (3-aminotriazole treatment); increased expression in response to prostaglandins
orf19.2468		12hmax	0.647046739213905	-0.0019511813367541	-0.0417062140788202	0.529281622656005	-0.0772765140549498	Predicted ORF in Assemblies 19	20 and 21
orf19.1852		12hmin	-0.551095112486886	-0.138449150830993	-0.360590762958137	-1.05738770208805	-0.227291005481684	Predicted ORF in Assemblies 19	20 and 21
orf19.2583		6hmax	0.0463196515695606	0.475456365512972	0.99478197300787	0.130757533643364	0.605697202204419	Putative oligopeptide transporter
orf19.1854	HHF22	12hmin	-1.25109505146123	-1.09267352858114	-1.51749542476553	-3.3517689931853	-0.672836348096326	Putative histone H4; regulated by Efg1p; flucytosine	fluconazole-induced; amphotericin B	caspofungin repressed; shows colony morphology-related gene regulation by Ssn6p
orf19.708		1hmax	-0.05882115405386	-0.815993204236077	-0.805772948404847	-0.550238003487804	-0.367592252339356	Predicted ORF in Assemblies 19	20 and 21
orf19.592		1hmax	-0.212610493594848	-0.408025460328021	-0.557479542105453	-0.344540599725284	-0.329654197263971	Predicted ORF in Assemblies 19	20 and 21
orf19.6244		3hmax	-0.118041224813993	1.07419327422832	0.728312751572035	0.815679950227518	0.681331547355246	Predicted ORF in Assemblies 19	20 and 21
orf19.4131		12hmin	-0.549304719947815	-1.35135638071368	-0.827898851841048	-1.14545515588254	0.15183311218148	Predicted ORF in Assemblies 19	20 and 21
orf19.4400		6hmax	0.242733721784001	-0.0383992178544759	0.893132898975193	0.781594027839476	0.313455519958919	Predicted ORF in Assemblies 19	20 and 21; possibly spurious ORF (Annotation Working Group prediction)
orf19.2307		12hmax	-0.0296438772396944	-0.181831958474701	-0.218289397652849	0.69997316043627	0.0757607023916499	Predicted ORF in Assemblies 19	20 and 21
orf19.6742		3hmax	0.632450543167147	1.30074001126111	0.509223960100096	0.516412795914605	0.0472060567582302	Predicted ORF in Assemblies 19	20 and 21
orf19.553		6hmax	0.51787967055925	0.205961723494507	1.08059670396081	-0.270726512041801	0.259343782464254	Predicted membrane transporter	member of the drug:proton antiporter (12 spanner) (DHA1) family	major facilitator superfamily (MFS)
orf19.1723		12hmin	-0.867950366857508	-0.101881031495742	-0.407144150885402	-1.04965673065041	-0.207163111584656	Predicted ORF in Assemblies 19	20 and 21
orf19.7506		1hmax	0.604291218420213	0.437029404459849	0.542909618843246	0.0517232137418625	0.234130000308809	Predicted ORF in Assemblies 19	20 and 21
orf19.6604		12hmin	-1.08623176617316	-0.509459451587424	-0.941733119422783	-1.33182357697913	-0.567531744722254	Predicted ORF in Assemblies 19	20 and 21; greater mRNA abundance observed in a cyr1 homozygous null mutant than in wild type
orf19.725		12hmax	0.261389441180287	0.480843997818307	0.426274120960563	1.50271290675306	0.250989511821334	Predicted ORF in Assemblies 19	20 and 21
orf19.2818		12hmax	0.419159424385167	0.397835700715283	0.404823136941648	0.75918414457628	0.442918971030281	Predicted ORF in Assemblies 19	20 and 21
orf19.4354	MCM2	24hmax	-0.0113062090949914	-0.343577894109929	0.174606776947838	-0.0178144344847974	0.808679267886785	Predicted ORF in Assemblies 19	20 and 21
orf19.5073	DPM1	12hmin	-0.902831392951346	-0.923232686179697	-1.11943033672117	-1.17058292999675	-0.484285034420052	Protein with similarity to S. cerevisiae Dpm1p	which is dolichol phosphate mannose synthase; filament induced; Tup1p-regulated
orf19.4062		24hmax	-0.811946719545917	-1.00691989897882	-0.972650169606975	-0.263984292694498	0.331257185023336	Predicted ORF in Assemblies 19	20 and 21
orf19.1012		12hmin	-0.270962666055936	-0.0370541944496625	-0.770402020291403	-0.853469987687598	-0.0624923061075961	Predicted ORF in Assemblies 19	20 and 21
orf19.4950	AKR1	24hmax	-0.0592560989312587	-0.835017279654217	-0.744223716446178	-0.380873339564295	-0.247312114128865	Ankyrin-repeat protein; increased transcription is observed upon fluphenazine treatment
orf19.6522		24hmax	-0.111073993734787	0.340155265342195	0.44921304247297	0.574710049216912	1.53373090722682	Putative allantoate permease; fungal-specific (no human or murine homolog); Gcn4p-regulated
orf19.3956		1hmax	-0.12548447864786	-0.66826303340179	-0.671082275551663	-1.06164804240117	-0.893667491688627	Predicted ORF in Assemblies 19	20 and 21
orf19.6103		12hmax	0.078387502082794	0.612559381674217	0.277415006856184	0.766825558088711	-0.058550350046311	Predicted ORF in Assemblies 19	20 and 21
orf19.6102		12hmax	-0.00869026818984	-0.0169651864015395	0.844048567173081	1.56652783593908	0.834893905720605	Predicted ORF in Assemblies 19	20 and 21
orf19.2597	MRS2	24hmax	-0.327505639807021	-0.396181996207837	-0.927602149019094	-0.157370867486408	0.0602813431018321	Putative magnesium ion transporter	mitochondrial; fungal-specific (no human or murine homolog)
orf19.638	FDH1	12hmax	-0.205450903371355	0.241084170268787	0.43271626710558	2.26489358465538	0.758615379768646	Putative formate dehydrogenase	oxidizes formate to produce CO2; induced during macrophage infection; fluconazole-downregulated; Mig1p regulated; downregulated by Efg1p under yeast	not hyphal	growth conditions; predicted to be cytosolic
orf19.494		24hmax	0.0712245136233945	0.250878677322591	0.592093832242744	0.863627818973555	0.773905108416624	Predicted ORF in Assemblies 19	20 and 21
orf19.7678		3hmax	0.0814325346246121	0.691281172571257	0.330696782903072	0.0184628027946125	0.51892397553659	Predicted ORF in Assemblies 19	20 and 21
orf19.7499		24hmax	-0.26390593832366	-0.979746918402962	-0.759411965751422	-0.348057422061116	-0.415640825804892	Putative nicotinic acid mononucleotide adenylyltransferase	involved in NAD salvage pathway
orf19.715		24hmax	-0.322301777612239	-0.0470594224008978	-0.0678465594591257	0.70894682512373	1.41155500584558	Predicted ORF in Assemblies 19	20 and 21
orf19.2624		12hmax	0.880190418467733	0.603904133074872	-0.565039975061388	2.70923960954675	0.00901110838719188	Predicted ORF in Assemblies 19	20 and 21; decreased transcription is observed upon fluphenazine treatment or in an azole-resistant strain that overexpresses CDR1 and CDR2
orf19.4612		6hmax	-0.290897289649897	-0.456573814173054	0.203101023822306	-0.0126416327756884	-0.909065077357884	Predicted ORF in Assemblies 19	20 and 21
orf19.7648		3hmax	0.296391690236523	0.66804769691349	0.509522813306506	-0.071769808856252	0.294784148155377	Predicted ORF in Assemblies 19	20 and 21
orf19.3761	CDC54	24hmax	-0.74148823455841	-1.06217900292771	-0.858965276754664	-0.00898917371721096	-0.224000924818763	Transcription is regulated by Nrg1p and Mig1p
orf19.1484		1hmax	0.21214534129662	0.0747070893155369	0.300250096317273	-0.77491193388508	-0.241106619103945	Predicted ORF in Assemblies 19	20 and 21
orf19.7571	UBC4	12hmin	-0.169152264163038	-0.566276898179265	-0.60917952842122	-1.08047322775372	-0.000789580821973504	Protein similar to S. cerevisiae ubiquitin conjugating enzyme Ubc4p
orf19.537		12hmax	0.381822282838941	0.236486524489102	0.176523874353856	0.806771000897803	-0.0338776342986508	Predicted ORF in Assemblies 19	20 and 21
orf19.5754		24hmax	-1.16307564613433	-1.3208677628986	-1.31100679007223	-0.766929472944486	-0.547538377168739	Predicted ORF in Assemblies 19	20 and 21; fluconazole-induced
orf19.3304		24hmax	-1.07266336082001	-1.22572414405727	-0.708250587891129	-0.123566265152487	-0.346798156584243	Predicted ORF in Assemblies 19	20 and 21
orf19.7631		3hmax	0.604050519490297	0.994700159554838	0.164629647908267	0.31019092408713	0.238143231436745	Predicted ORF in Assemblies 19	20 and 21
orf19.2618	MET2	1hmax	0.729943417733536	0.657076446564396	0.271194855513515	0.0635583262424104	-0.328718202705016	Putative homoserine acetyltransferase; Gcn4p-regulated; macrophage/pseudohyphal-repressed; not greatly biofilm induced	in contrast to many sulfur amino acid metabolic genes; no human or murine homolog; virulence-group-correlated expression
orf19.5465		3hmax	0.328408501193387	0.918555836922842	0.268200100583661	-0.273370507156211	-0.12899855674127	Predicted ORF in Assemblies 19	20 and 21
orf19.7637	YHB4	24hmax	-0.26356614480907	-0.204463201461225	-0.115522893592789	0.963486396644475	2.03541831517825	Protein related to flavohemoglobins; not required for wild-type nitric oxide resistance; has predicted globin	FAD-binding	and NAD(P)-binding domains but lacks some conserved residues of flavohemoglobins; no mRNA detected
orf19.7566		24hmax	0.186363176799075	0.215801124356671	0.069950233349578	2.36304923761934	1.58902002374661	Putative protein of unknown function	transcription is upregulated in clinical isolates from HIV+ patients with oral candidiasis; alkaline upregulated by Rim101p; fungal-specific (no human or murine homolog)
orf19.2841	PGM2	24hmax	-1.4163266319611	-0.853940328973329	-0.721849744167968	-0.531725300574347	-0.327066846213442	Protein not essential for viability; similar to S. cerevisiae Pgm2p	which is phosphoglucomutase
orf19.6996		24hmax	0.220212765609915	0.591409078156748	0.492321552964336	0.960117764459869	1.22218006224189	Predicted ORF in Assemblies 19	20 and 21
orf19.1847	ARO10	6hmax	-0.451137183992939	-0.944508723786267	-0.0349277436004352	-0.166837582227981	-0.207356694448107	Aromatic decarboxylase of the Ehrlich fusel oil pathway of aromatic alcohol biosynthesis; pH-regulated (alkaline downregulated); protein abundance is affected by URA3 expression in the CAI-4 strain background
orf19.4872		6hmax	0.247121980084439	0.47630947399636	1.05983271781269	-0.209950887261773	0.152589444387636	Protein not essential for viability; possibly spurious ORF (Annotation Working Group prediction); transcriptionally activated by Mnl1p under weak acid stress
orf19.7082		1hmax	1.65902993642123	-0.025056926919464	-0.702227905819318	-0.834652851519838	-0.544131110391231	Predicted ORF in Assemblies 19	20 and 21
orf19.7520	POT1	24hmax	0.0353571005612521	0.127419815192026	-0.146533346903251	0.16875417939761	0.67247726205301	Putative peroxisomal 3-oxoacyl CoA thiolase; transcription is regulated by Nrg1p and Mig1p; farnesol regulated
orf19.7514	PCK1	12hmax	0.793635466414807	1.52671751407985	1.40564423785678	2.95009501718819	0.793144163001767	Phosphoenolpyruvate carboxykinase; role in gluconeogenesis; regulated by hyphal switch	carbon source; repressed on glucose; induced by fluconazole	phagocytosis	H2O2; predicted ATP-dependent	dimeric; predicted PKC phosphorylation sites
orf19.2836		1hmax	0.616814449516943	0.527499596574117	0.261587085981252	0.301084429212765	-0.88351819495754	Predicted ORF in Assemblies 19	20 and 21
orf19.4656		1hmax	0.762393537136122	0.0539531825284791	0.546365359580116	0.229981718659932	0.0373645036247229	Predicted ORF in Assemblies 19	20 and 21
orf19.4367	SMC1	24hmax	-0.630325075811502	-0.998074040720694	-1.05156904350578	-0.468864277916887	-0.117534976822456	Protein described as similar to chromosomal ATPases; RNA abundance regulated by tyrosol and cell density
orf19.992	LKH1	24hmax	-0.497985145132962	-1.3492204021019	-0.724833338716647	-0.645717328342532	0.182089613235734	Protein repressed during the mating process; Hog1p-induced
orf19.961.2		24hmax	-0.661070885705862	-0.670208472901876	-0.280049593938348	-0.551726091955545	0.0305821351172418	ORF Predicted by Annotation Working Group
orf19.3711		12hmin	0.584139067263365	0.161815978808296	0.956734220012115	0.195743560042655	0.896593233247438	Predicted ORF in Assemblies 19	20 and 21
orf19.3712		12hmax	-0.180265795949755	-0.242858997856394	-0.740614724903566	-0.190076661867233	-0.743571571492174	Predicted ORF in Assemblies 19	20 and 21; transcriptionally activated by Mnl1p under weak acid stress
orf19.467		1hmax	1.41517633628359	1.17042809401728	0.323324394487306	0.379173584538721	0.657590041745098	Predicted ORF in Assemblies 19	20 and 21
orf19.539	LAP3	24hmax	0.206061245086374	0.091500177592478	-0.393574986898119	0.142828364136803	1.86409251081387	Protein described as an aminopeptidase; transcription is positively regulated by Sfu1p; transcription is repressed in response to alpha pheromone in SpiderM medium; clade-associated gene expression; virulence-group-correlated expression
orf19.4370		12hmin	-0.356642442141764	-0.915483829218857	-0.812537551486402	-1.34250702215592	0.0770935230833997	Predicted ORF in Assemblies 19	20 and 21; induced by nitric oxide; oxidative stress-induced via Cap1p; fungal-specific (no human or murine homolog)
orf19.6479		12hmax	-0.118422568977308	0.0860217906382437	0.229310118474033	0.743625497244014	0.133454073600457	Predicted ORF in Assemblies 19	20 and 21
orf19.4616	POL30	3hmax	-1.17435810496092	-0.903520513552837	-1.37991131142545	-1.17079304258482	-1.18355314080507	Similar to proliferating cell nuclear antigen (PCNA); RNA abundance regulated by tyrosol and cell density; transcriptionally induced by interaction with macrophages; flucytosine induced; detected by mass spec in stationary phase culture
orf19.136		24hmax	0.342325501665473	0.142531090454911	-0.455674572612995	0.163646757322337	0.253878460552841	Predicted membrane transporter	member of the drug:proton antiporter (12 spanner) (DHA1) family	major facilitator superfamily (MFS)
orf19.1464	BMT5	24hmax	-0.602666000274917	-0.697300754237355	-0.881365197291903	-0.167390678501577	0.218399966119734	Putative beta-mannosyltransferase	member of a 9-gene family that includes characterized genes BMT1	BMT2	BMT3	and BMT4 with roles in beta-1	2-mannosylation of cell wall phosphopeptidomannan; predicted ORF in Assemblies 19	20 and 21
orf19.5541		3hmax	0.541019555596383	1.06157805759961	0.959977396962819	0.0831794611861758	0.220470905211036	Predicted ORF in Assemblies 19	20 and 21; similar to S. pombe Nrd1p; transcription is induced upon induction of hyphal growth; regulated by Cph1p	Efg1p	Cph2p; low-level expression; alkaline upregulated; fungal-specific (no human or murine homolog)
orf19.1307		3hmax	0.0197093933004346	0.89065228624249	0.424910818689392	-0.0536485198477276	-0.109641243892619	Predicted ORF in Assemblies 19	20 and 21
orf19.5449		3hmax	0.183315133725443	1.01446794638363	-0.117424335384247	-0.20336186783878	0.0590521599308696	Predicted ORF in Assemblies 19	20 and 21
orf19.5620		1hmax	-0.511411049236763	-0.391216213295149	-0.758257856644388	-1.27192142376653	-1.47681644945358	Predicted ORF in Assemblies 19	20 and 21; regulated by Gcn4p; induced in response to amino acid starvation (3-aminotriazole treatment); increased transcription is observed upon benomyl treatment or in an azole-resistant strain that overexpresses MDR1
orf19.5180		12hmin	-0.978370175925192	-0.71735432837492	-1.22302631694014	-2.08836356739357	-0.964704308004277	Protein described as a putative cysteine peroxidase; transcriptionally induced by interaction with macrophage; fluconazole induced; Fkh2p-downregulated; caspofungin repressed
orf19.3515		12hmin	0.0210303932707424	-0.961368356683116	-0.214884435281525	-0.669649785874628	-0.136957711635437	Putative 3-hydroxyanthranilic acid dioxygenase	involved in NAD biosynthesis
orf19.3432		12hmax	0.202307052663122	0.992444246561218	-0.0850278602285272	0.859463786091007	-0.331993481850254	Predicted membrane transporter	member of the drug:proton antiporter (12 spanner) (DHA1) family	major facilitator superfamily (MFS); induced by nitric oxide
orf19.3430		12hmax	0.599221091073519	0.943416162915835	0.488915514525377	0.956634911538758	0.0697817150400503	Predicted ORF in Assemblies 19	20 and 21; possibly spurious ORF (Annotation Working Group prediction); physically interacts with TAP-tagged Nop1p
orf19.1041		1hmax	4.93271148964858	0.056449514059675	-0.08466605267078	0.114430852018088	0.0317326136060898	Predicted ORF in Assemblies 19	20 and 21
orf19.5535		3hmax	0.221129952932198	0.673699137905535	0.717584709508173	0.157010568831976	0.587554246724124	Predicted membrane transporter	member of the anion:cation symporter (ACS) family	major facilitator superfamily (MFS)
orf19.5025	MET3	1hmax	-0.704828956564905	-0.965398998161725	-1.34823533315475	-1.93149325492011	-1.06461629603422	Putative ATP sulfurlyase of sulfate assimilation; repressed by Met or Cys	Sfu1p	or in fluconazole-resistant isolate; strongly induced on biofilm formation	even in presence of Met and Cys; Hog1p-	caspofungin-	possibly adherence-induced
orf19.3714		6hmax	-0.448129940917885	0.167197581466464	0.616081775355422	0.251046032732693	0.108014985398229	Predicted ORF in Assemblies 19	20 and 21
orf19.5611		12hmax	0.114196903707762	0.635994842179546	0.418666175795033	1.96569792684776	0.653491630464197	Predicted ORF in Assemblies 19	20 and 21
orf19.5934		24hmax	-0.144098979523558	-0.81682831339531	0.238533602300956	0.137584399824044	0.345884604868245	Predicted ORF in Assemblies 19	20 and 21
orf19.3433	OYE23	1hmax	-0.668981600023457	-1.51693272362636	-1.21388465856423	-1.81689040042314	-1.16962918722993	Putative NAPDH dehydrogenase; induced by nitric oxide	benomyl; oxidative stress-induced via Cap1p; fungal-specific (no human or murine homolog)
orf19.3435		3hmax	0.94438028623576	1.09415848460136	0.794255199158181	0.5822814576861	-0.220476799653779	Predicted ORF in Assemblies 19	20 and 21
orf19.3627		1hmax	1.6324383264532	1.09372332016232	0.425804543884961	0.152674434112664	0.0130601515287695	Predicted ORF in Assemblies 19	20 and 21
orf19.5713	YMX6	6hmax	-0.638473393692541	-0.791234919043507	-0.189288434030427	-0.808532216668688	-0.536274171338967	Protein described as NADH dehydrogenase; macrophage-downregulated gene; induced by nitric oxide
orf19.5802		24hmax	0.455023851459915	-0.013383727103466	-0.516283675019186	0.626130951340816	1.27702013800996	Predicted ORF in Assemblies 19	20 and 21
orf19.3453		24hmax	-0.458192521033806	-0.144956323209529	-1.3286861734597	-0.174734606060212	-0.0919928257001913	Predicted ORF in Assemblies 19	20 and 21
orf19.4194		1hmax	0.0879465175452698	-0.474831338526324	-0.09958287044969	-0.294429145174726	-0.30044181978091	Predicted ORF in Assemblies 19	20 and 21
orf19.7215.3		12hmin	-1.17391786363991	-0.964617569508118	-0.561340308052813	-1.01402806621455	-0.528730896882573	ORF Predicted by Annotation Working Group
orf19.5710		1hmax	2.005360385068	2.0483022298031	1.40995145955954	0.710352216881313	0.957217356377687	Predicted ORF in Assemblies 19	20 and 21
orf19.4996		12hmax	0.0439591598687507	0.167004451688476	0.276228292520885	0.834892383631537	-0.14090873775416	Predicted ORF in Assemblies 19	20 and 21
orf19.2724		24hmax	0.00646951787470404	-0.482222091881011	0.154720305625239	1.02089408986792	0.704622460406987	Predicted ORF in Assemblies 19	20 and 21
orf19.137		3hmax	-0.921699216346409	0.364786946125552	-0.55137295869057	-0.92586760376	-0.411406772470748	Predicted ORF in Assemblies 19	20 and 21; transcription is induced in response to alpha pheromone in SpiderM medium
orf19.5572		1hmax	-0.212922790172827	-0.911708799088695	-0.596558951029451	-1.0132988356463	-0.72055342838898	Predicted ORF in Assemblies 19	20 and 21
orf19.7158		3hmax	0.435022858009433	1.72046215206042	0.709101994922056	0.605316323736204	0.284354412342302	Protein of allantoate permease family; fungal-specific (no human or murine homolog)
orf19.5553		24hmax	-1.00383025141792	-0.82945598789063	-0.815487158565432	-0.785555428959328	0.026066336298704	Predicted ORF in Assemblies 19	20 and 21
orf19.5628		1hmax	-0.178424557012589	-0.633474454914224	-0.236729045764156	-1.14133868737584	-0.576562515371447	Predicted ORF in Assemblies 19	20 and 21
orf19.3391	ADK1	6hmax	-0.428863351313308	-0.0539691817974881	0.0988466253730307	-0.0438394092036347	-0.77775236681642	Protein described as adenylate kinase; decreased expression in hyphae compared to yeast-form cells; macrophage-induced protein; adenylate kinase release can be used as a marker for cell lysis
orf19.2988		12hmin	-0.848125166513945	-1.10179732493148	-0.939935495039414	-1.33596372081014	-0.44169472273754	Predicted ORF in Assemblies 19	20 and 21
orf19.3536		3hmax	-0.387462125652012	0.493548886665104	0.66338197006326	-0.00314277683971466	-0.0879176699272988	Predicted ORF in Assemblies 19	20 and 21
orf19.4031		24hmax	0.621269032871986	0.453004644243742	0.639133771902625	0.636195336260577	0.614278186722223	Predicted ORF in Assemblies 19	20 and 21
orf19.499		24hmax	0.346113062626092	0.00177938650383465	-0.10913931277445	0.114023783739587	1.44496718326024	Predicted ORF in Assemblies 19	20 and 21
orf19.4679	AGP2	12hmin	0.298935218759583	0.747852964435774	0.89478593073312	0.320520043183627	2.34937725082306	Protein described as an amino acid permease; hyphal downregulated; regulated upon white-opaque switching; induced in core caspofungin response	during cell wall regeneration	or by flucytosine; fungal-specific (no human or murine homolog)
orf19.1120	FAV2	3hmax	0.55019130785742	1.06810122255944	0.474303199235591	0.506866404941446	0.566343321621803	Induced by mating factor in MTLa/MTLa opaque cells; greater mRNA abundance observed in a cyr1 homozygous null mutant than in wild type; filament induced; regulated by Nrg1p	Rfg1p	Tup1p; possibly spurious ORF (AWG prediction)
orf19.4142		3hmax	0.116068473280154	1.20050095460666	-0.536602947254284	0.371455815202353	0.0482496800459052	Predicted ORF in Assemblies 19	20 and 21; decreased transcription is observed upon fluphenazine treatment
orf19.5237		24hmax	-0.344341698021128	-0.804354629601506	-0.215002579197276	0.0485901107282664	-0.180402473774603	Predicted ORF in Assemblies 19	20 and 21
orf19.3937		3hmax	0.103411278815524	0.920675168265136	0.206730723729368	0.363605011918044	-0.072230570526577	Predicted ORF in Assemblies 19	20 and 21
orf19.4444	PHO15	12hmin	-0.526694759581608	-0.823073271122425	-0.585113767624817	-1.32659444195537	-0.31396721847745	Protein described as 4-nitrophenyl phosphatase; hyphal downregulated; induced in core stress response; induced by heavy metal (cadmium) stress via Hog1p
orf19.6329		1hmax	0.662738557921572	0.260124269757935	0.687052133151035	0.244168327679195	0.45453453834863	Predicted ORF in Assemblies 19	20 and 21; opaque-specific transcription; fluconazole-downregulated; greater mRNA abundance in a cyr1 homozygous null mutant than in wild type; possibly spurious ORF (Annotation Working Group prediction)
orf19.7503	CDA2	3hmax	0.523056779566878	1.58236081651	1.36080100290397	0.351420146054893	0.407754932913766	Putative protein of unknown function	transcription is positively regulated by Tbf1p; predicted ORF in Assemblies 19	20 and 21
orf19.2851		3hmax	0.0185560296411307	0.871294362579624	0.611122905711927	0.00593085657107783	-0.143713827567094	Predicted ORF in Assemblies 19	20 and 21
orf19.5622	GLC3	24hmax	-1.01580605778375	-0.43106939326597	-0.863398508497237	-0.726940096770803	-0.404585484038289	Protein described as similar to 1	4-glucan branching enzyme; fluconazole-induced; shows colony morphology-related gene regulation by Ssn6p; protein detected by mass spec in stationary phase cultures
orf19.5136		12hmin	-0.796306314638704	-0.605539456392061	-0.259236998641862	-1.1231922320726	-0.327949675726175	Predicted ORF in Assemblies 19	20 and 21
orf19.1119	MTR10	24hmax	-1.20045567283087	-1.11373900363439	-1.16262631535704	-0.564240112964892	-0.160202367549565	Transcription is regulated by Mig1p
orf19.1111		12hmin	-0.250813689331052	-0.951315814817123	-0.256890097936206	-1.16250933451033	-0.167212194305378	Predicted ORF in Assemblies 19	20 and 21
orf19.4017		1hmax	0.83156549732433	0.891348807096466	-0.208440452824088	-0.0516419991525097	-0.0286240697442055	Predicted ORF in Assemblies 19	20 and 21
orf19.3412	ATG15	6hmax	-0.0253766478386233	0.195103995046717	1.41220060032915	0.743855413847397	0.505085144029341	Putative lipase; fungal-specific (no human or murine homolog)
orf19.3418		1hmax	0.976769117988012	0.10150476313798	0.555175330736252	0.192990582759364	-0.297419932442151	Predicted ORF in Assemblies 19	20 and 21
orf19.7342	AXL1	3hmax	1.14540173424709	1.99224233066614	1.40005206919714	0.389043819424136	0.261739856391389	Protein of unknown function	induced by alpha factor; transcription is upregulated in an RHE model of oral candidiasis and in clinical isolates from HIV+ patients with oral candidiasis
orf19.4865		12hmin	-0.330876863086681	-1.39424847552857	-0.927340640891893	-1.47867373392223	0.214065010121399	Predicted ORF in Assemblies 19	20 and 21
orf19.3629	DSE1	1hmax	0.111364814127289	-0.476485350653201	-0.503368761907385	-0.886224660396129	-0.424027003432327	Predicted cell wall protein; transcription is decreased in mutant lacking ACE2
orf19.4212	FET99	3hmax	0.113079876702487	0.930549056906577	0.963645323858397	0.271834556811765	0.325129312061817	Protein of multicopper oxidase family; similar to S. cerevisiae Fet3p; does not functionally complement S. cerevisiae fet3 mutant growth under low-iron conditions; iron-repressed transcription; regulated by Tup1p	Rim101p
orf19.2361		24hmax	-0.497469974975321	-0.946766027279113	-0.507324787556604	-0.134678870468778	-0.225404402256656	Predicted ORF in Assemblies 19	20 and 21
orf19.5533		1hmax	0.462976958675116	0.467907719391787	-0.232622812644014	0.11757681709804	0.298106261555527	Predicted ORF in Assemblies 19	20 and 21
orf19.5522		24hmax	-0.0680094415262066	-0.0283426568565939	-0.0878568182760481	-0.0521721569918934	1.48224169322194	Predicted ORF in Assemblies 19	20 and 21; possibly spurious ORF (Annotation Working Group prediction)
orf19.1265		24hmax	-0.690216804372398	-0.413151385290727	-0.431712460700656	0.118514651928829	0.0530125042759934	Predicted ORF in Assemblies 19	20 and 21
orf19.2833	PGA34	1hmax	0.557379756351909	0.421481253597328	0.509493161068407	0.379752440558834	0.212634746781743	Putative GPI-anchored protein of unknown function; transcription is repressed in response to alpha pheromone in SpiderM medium
orf19.1085		6hmax	0.527919582500385	0.474306245297283	0.771958575722718	0.275976421679633	0.210505740218835	Predicted ORF in Assemblies 19	20 and 21
orf19.242.2		1hmax	0.847329458301972	0.374321074952416	0.994352961093932	-0.498856295568576	0.0685921558953524	ORF Predicted by Annotation Working Group
orf19.1214		24hmax	-0.589663941644013	-1.58414192045286	-1.11047472240535	-0.953933171607424	-0.466380223255741	Predicted ORF in Assemblies 19	20 and 21
orf19.1215		3hmax	-0.159218742095352	0.839093971805947	0.0509046788056827	0.481302155476615	-0.139710474991741	Predicted ORF in Assemblies 19	20 and 21
orf19.1220	RVS167	12hmin	0.0902852434323478	-0.849077357670048	-0.120388654248386	-0.981938788951854	0.349118868233348	Predicted ORF in Assemblies 19	20 and 21; cosediments with phosphorylated Myo5p
orf19.1075		24hmax	-0.188777042757626	-0.323971757232602	-0.937613516156957	-0.409254047013973	0.0264378557399888	Predicted ORF in Assemblies 19	20 and 21; possibly spurious ORF (Annotation Working Group prediction)
orf19.5514		3hmax	-0.248090610525169	1.19463773816703	-0.171141284911001	-0.21334952326335	0.683143446036032	Predicted ORF in Assemblies 19	20 and 21
orf19.1086		12hmax	1.11726265281901	0.8077360658438	0.462839432083029	1.27560664205723	0.831329785299053	Predicted ORF in Assemblies 19	20 and 21
orf19.1343		24hmax	-0.189854912903256	-1.07660527232988	-0.971323421348942	-0.294267674531799	0.430521147525904	Predicted ORF in Assemblies 19	20 and 21; induced by nitric oxide
orf19.936		3hmax	0.0212810657204177	1.30271486640033	0.728856456503115	1.09003306202078	0.248630767679145	Predicted ORF in Assemblies 19	20 and 21
orf19.949		24hmax	-0.881697560898947	-0.954354962879995	-0.802864393152653	-0.101123860035471	0.574241059046136	Predicted ORF in Assemblies 19	20 and 21
orf19.1339	CPY1	24hmax	-0.880202957586625	-0.907537754731082	-1.24368584828	-0.489276930403573	0.131844047479737	Carboxypeptidase Y; transcriptionally regulated at yeast-hyphal transition or macrophage response; upregulated in the presence of human neutrophils; regulated by Gcn2p and Gcn4p; putative N-glycosylation
orf19.939	NAM7	24hmax	-0.848449145303556	-0.903892784681136	-0.73803644115983	-0.188054508704573	0.234748858774555	Putative role in nonsense-mediated mRNA decay; similar to S. cerevisiae Nam7p; gene induced by ciclopirox olamine treatment
orf19.7153		24hmax	-0.756882944440948	-1.04741985017909	-1.26688644227046	-0.956216041031594	-0.614239421259353	Predicted ORF in Assemblies 19	20 and 21
orf19.7165		3hmax	0.373664459028553	1.29559704683344	0.743620457470518	0.108424025869013	-0.0487316932553687	Predicted ORF in Assemblies 19	20 and 21; possibly spurious ORF (Annotation Working Group prediction)
orf19.7167		6hmax	-0.108431009621842	0.813781576223054	1.99222481493208	0.219088348868806	0.338775244530856	Predicted ORF in Assemblies 19	20 and 21; possibly spurious ORF (Annotation Working Group prediction)
orf19.2848		24hmax	0.169247713083138	-0.131772786401629	0.140614165864944	0.297419809093117	0.894397934475744	Predicted ORF in Assemblies 19	20 and 21
orf19.5772		12hmin	-0.427582405112989	-0.376788693612854	-0.773237631517645	-1.59933892844271	0.87125524229341	Predicted ORF in Assemblies 19	20 and 21
orf19.7200		12hmax	-0.174508010948268	0.371513809864615	0.083847695117759	1.03977363857388	-0.033197599448813	Predicted ORF in Assemblies 19	20 and 21; possibly spurious ORF (Annotation Working Group prediction)
orf19.7139		12hmin	-0.454963399218932	-0.449121217458952	-0.629915757888775	-1.03343112965554	-0.286192709872972	Predicted ORF in Assemblies 19	20 and 21
orf19.6910		1hmax	0.913331237620201	0.664330298931909	0.917392909648017	-0.181893281163329	-0.333127786386775	Predicted ORF in Assemblies 19	20 and 21
orf19.6699		12hmin	-1.1188542311518	-1.03068816859391	-0.88559842137075	-1.71701762633909	-1.14404524488212	Predicted ORF in Assemblies 19	20 and 21
orf19.7567		6hmax	-0.163589019884764	-0.329869941772613	0.58643073775367	0.239237697215521	0.439482249399647	Predicted ORF in Assemblies 19	20 and 21; transcription is induced in response to alpha pheromone in SpiderM medium
orf19.6458.1		3hmax	0.845586533681979	1.65785569264167	0.94646161834347	-0.159657823241088	-0.465216606015431	ORF Predicted by Annotation Working Group
orf19.4845		1hmax	-0.201571252507799	-0.719944893931714	-0.356993369594359	-0.382046222679918	-1.18189437810748	Predicted ORF in Assemblies 19	20 and 21; fluconazole-induced
orf19.6285	GLC7	3hmax	0.680706969689248	1.29930294009135	1.27452000698787	0.800398985606549	0.0496737788919725	Protein described as serine/threonine phosphatase; transcriptionally regulated by iron; expression greater in high iron; intron in 5'-UTR
orf19.6916		24hmax	-0.288288365896501	-1.13703957957965	-0.431361540187189	-0.105593660338444	-0.183862344657679	Predicted ORF in Assemblies 19	20 and 21
orf19.1338		24hmax	-0.954449277603765	-0.939429728907257	-0.505635028388791	-0.233203243479188	-0.235994589389166	Predicted ORF in Assemblies 19	20 and 21
orf19.5566		24hmax	0.284698642600729	-0.397978410990574	-0.43893132780468	0.010990135669214	0.00588590929445683	Predicted ORF in Assemblies 19	20 and 21
orf19.1442	PLB4.5	6hmax	-0.93822750451771	-0.976613015087277	-0.713044572456494	-0.708479343158325	-0.842018839443295	Putative phospholipase B; Hog1p-induced; regulated by Ssn6p; putative GPI-anchor; repressed during cell wall regeneration; clade-associated gene expression
orf19.6919		3hmax	0.6374421651437	1.25195457136241	0.549667329155775	0.992258556163648	0.465594689210829	Predicted ORF in Assemblies 19	20 and 21
orf19.2796		12hmax	-0.71119801112637	-0.711246033127891	-0.681481445763416	-0.201024058030546	-0.517890026521699	Predicted ORF in Assemblies 19	20 and 21
orf19.69		6hmax	0.424719705080168	0.546768528373125	2.63075618277147	0.582916866065403	0.349129941051475	Predicted ORF in Assemblies 19	20 and 21; possibly spurious ORF (Annotation Working Group prediction); transcriptionally activated by Mnl1p under weak acid stress
orf19.6532		12hmin	0.309721329395578	0.883010486364514	0.0184987790180411	0.248529306830735	1.10573510982038	Predicted ORF in Assemblies 19	20 and 21
orf19.5159		24hmax	0.380231884535439	0.252878599915246	-0.00954802470717552	0.475885040396597	0.582794931661476	Predicted ORF in Assemblies 19	20 and 21; similarity to S. cerevisiae Ynl191p; similar to amidophosphoribosyl transferases
orf19.7127.1		6hmax	0.840739785934966	0.939923336503385	1.1458786361613	0.519071794396505	0.484751539832477	Putative protein of unknown function	transcription is upregulated in an RHE model of oral candidiasis; ORF Predicted by Annotation Working Group
orf19.4262		6hmax	0.30371011447715	0.80930392906041	1.20691115088385	0.29832855218105	0.272699624413817	Predicted ORF in Assemblies 19	20 and 21
orf19.6538	VMA11	24hmax	-0.45251763392995	-0.640187007247756	-0.682260090775577	-0.475232106031174	-0.536557851156461	Predicted ortholog of S. cerevisiae Tfp3p	which is the c' subunit of the V0 subcomplex of the vacuolar ATPase; required for hemoglobin-iron utilization
orf19.3700	TOM70	1hmax	0.85602639628824	0.503297321648744	0.551621812891353	0.188261997042997	-0.244595442264017	Protein described as mitochondrial import receptor
orf19.5139		1hmax	1.20856665851502	0.722812548674304	0.28330291288466	0.127053401364456	0.0340474265207462	Predicted ORF in Assemblies 19	20 and 21
orf19.5144	PGA28	12hmin	0.803609198512121	0.110731718236975	0.191897636872909	0.118211430525496	0.749910596500603	Protein similar to S. cerevisiae Wsc2p	which has roles in stress- and cell-wall-related processes; predicted Kex2p substrate; putative GPI-anchored protein
orf19.5145	SSP96	3hmax	-0.0187460368744746	1.09525290452032	0.866156952295976	-0.613254643252781	0.171730758830917	Predicted ORF in Assemblies 19	20 and 21; has monooxygenase-like flavin-binding region; induced upon biofilm formation
orf19.5140		24hmax	0.711351147033216	0.0130871894361611	0.0110417103014911	0.236801672113602	1.18833218207813	Predicted ORF in Assemblies 19	20 and 21
orf19.2396	IFR2	6hmax	-1.05407520176729	-1.09984346932442	-0.558041692452462	-1.40899075000662	-0.929259601383588	Increased transcription is observed upon benomyl treatment; transcription is upregulated in response to treatment with ciclopirox olamine	alpha pheromone; regulated by oxidative stress (via Cap1p) and osmotic stress (via Hog1p)
orf19.6517	RAD14	12hmin	0.48556042052326	0.476694050890746	0.611609762980439	0.206675634888149	0.479941979793207	Transcription is regulated upon yeast-hyphal switch; flucytosine repressed
orf19.6187		12hmax	1.31207145918996	0.218626666895592	0.193633758728151	1.24863029957185	0.277859219252166	Predicted ORF in Assemblies 19	20 and 21
orf19.6520		24hmax	0.0599731062569293	0.138984385243761	1.26411989823337	1.2241762892875	1.89010131104225	Putative allantoate permease; fungal-specific (no human or murine homolog)
orf19.6137		24hmax	-0.0684857430296754	-0.484409535591376	-0.774704146740632	0.204193230637793	0.376884350527169	Predicted ORF in Assemblies 19	20 and 21
orf19.6046	APC1	24hmax	0.0937952808277207	0.0559093992263882	0.236097365626052	0.45721564107821	0.875134121572156	Predicted ORF in Assemblies 19	20 and 21; essential for growth
orf19.3496		12hmin	-0.786161897342001	-0.994437060548502	-1.08671424980415	-1.39518161434969	-0.133752132128797	Predicted ORF in Assemblies 19	20 and 21
orf19.691	GPD2	12hmin	-0.607207758682676	-0.65960533538703	-0.579223200692773	-1.16048180245215	-0.300115552972972	Similar to glycerol 3-P dehydrogenases; regulated by Ssn6p (colony morphology-related)	Nrg1p	Efg1p; induced upon osmotic and oxidative stress (via Hog1p)	cell wall regeneration	macrophage/pseudohyphal growth	core stress response
orf19.3660		1hmax	0.129135152304928	-0.189550526227758	-0.638242924122793	-0.0780158027694492	-0.152708340433822	Predicted ORF in Assemblies 19	20 and 21
orf19.5584	PEP3	12hmin	-0.263388373659513	-0.458870192446701	-0.968274396292888	-0.709860218896896	0.267718359124921	Peptidase; activity useful for strain identification by multilocus enzyme electrophoresis (MLEE); clade-associated gene expression
orf19.87	GPX1	12hmax	0.208669500457627	0.00657000924955115	0.22413918514627	0.629508717481246	-0.102441653897683	Predicted ORF in Assemblies 19	20 and 21; peroxide-induced
orf19.5724		3hmax	-0.0369097755492476	0.79273961876595	0.363071576513274	0.418418633923862	0.319359175660058	Predicted ORF in Assemblies 19	20 and 21; possibly spurious ORF (Annotation Working Group prediction)
orf19.3008	COQ4	24hmax	-0.194412904180255	-0.0336381260849996	-0.635119464328246	0.0771149133291358	0.517290065793478	Protein described as having role in coenzyme Q biosynthesis; transcriptionally induced by interaction with macrophage
orf19.1889		1hmax	0.36738321601048	0.0975631196964404	-0.430495609881327	-1.07714380582301	-1.19126213987171	Predicted ORF in Assemblies 19	20 and 21; protein detected by mass spec in stationary phase cultures
orf19.4901		6hmax	-0.112562475749071	-0.577873567436902	1.24726317336507	0.339620292021967	-0.393156794677879	Predicted ORF in Assemblies 19	20 and 21; merged with orf19.4902 in Assembly 21
orf19.5378	SCL1	12hmax	-0.694400771366137	-0.764548474094817	-0.790942237873544	-0.674666076922818	-0.752644864850249	Predicted ORF in Assemblies 19	20 and 21; protein detected by mass spec in exponential and stationary phase cultures
orf19.5387	VPS8	1hmax	-0.557398316009194	-0.893793836138531	-0.592048954598022	-1.04171379245191	-1.55087010307691	Protein described as a vacuolar sorting protein; downregulated upon adherence to polystyrene
orf19.1210		24hmax	-0.606540559988372	-0.520483316972105	-1.14013220268199	-0.439533833420939	0.0954781659471674	Predicted ORF in Assemblies 19	20 and 21
orf19.967		12hmax	-0.454911174586937	-0.455653814838791	-0.759325050171906	-0.446993279124663	-0.46937189498838	Predicted ORF in Assemblies 19	20 and 21
orf19.2016		12hmax	0.410818750275857	0.478530048591654	0.0985410774584713	0.634265488739767	0.0400315062931133	Predicted ORF in Assemblies 19	20 and 21
orf19.138	FIG1	12hmax	-0.22277032814666	-0.0246948421527886	-0.034494211461979	0.555791851594299	-0.169957293949823	Probable ortholog of S. cerevisiae Fig1p	which is an integral membrane protein required for mating; role in thigmotropism; transcription is opaque-specific	a-specific	and activated by Cph1p or alpha pheromone
orf19.836.1		3hmax	0.610760515093559	1.20010557060664	1.11553863269605	0.406274144724144	-0.186328762307319	ORF Predicted by Annotation Working Group
orf19.2065		12hmin	-0.579080850014873	-0.25234088127938	-0.497982654555762	-1.38500267659487	-0.283256748990745	Predicted ORF in Assemblies 19	20 and 21
orf19.3120		1hmax	1.37849124316725	0.476807840004532	1.13500656470982	0.568730462806853	-0.0941152458043966	Putative PDR-subfamily ABC transporter (half-size); similar to WHITE subfamily proteins; decreased transcription is observed upon fluphenazine treatment or in an azole-resistant strain that overexpresses CDR1 and CDR2; induced by nitric oxide
orf19.6319		6hmax	0.164118864415843	0.351252602854868	0.990087229449546	1.1009611423068	0.867623262475137	Predicted ORF in Assemblies 19	20 and 21
orf19.5592		3hmax	-0.130346250097254	0.985379225364633	0.206475395915984	-0.251973936983126	0.105436186612233	Predicted ORF in Assemblies 19	20 and 21
orf19.227	COX7	24hmax	-0.299185278435955	-0.929469772511264	-0.195520382645245	-0.206738188979302	0.275719100690533	Predicted ORF in Assemblies 19	20 and 21; flucytosine induced; repressed by nitric oxide
orf19.4934	OP4	12hmax	-0.30617303079371	-0.166663666541266	0.161077390604129	0.45678460306809	-0.077044961394444	Ala- Leu- and Ser-rich protein; N-terminal hydrophobic region; possible glycosylation; gene is transcribed specifically in opaque-phase cells	repressed by alpha pheromone in opaque MTLa homozygotes
orf19.2262		3hmax	-0.184085266729792	0.243573268873557	-0.234770331255603	-1.27331582958161	-0.809137457051595	Predicted ORF in Assemblies 19	20 and 21; similar to quinone oxidoreductases; increased transcription is observed upon benomyl treatment; induced by nitric oxide; oxidative stress-induced via Cap1p
orf19.2883	CSO99	1hmax	0.354690352346779	0.00809135933930662	-0.10975346044408	-0.572694386689519	-0.452248783632918	Protein of unknown function	not conserved in S. cerevisiae
orf19.4946		12hmax	0.375054742119152	0.467029485306215	-0.0353692511495442	0.680014743390556	0.12578361584716	Predicted ORF in Assemblies 19	20 and 21
orf19.4799		12hmax	0.415812649443548	0.563519327066616	-0.315105272730951	1.20102411351319	-0.307947059954338	Predicted ORF in Assemblies 19	20 and 21
orf19.4871	ERO1	12hmin	-0.318399204959122	-0.724537167189438	-0.345486006169551	-0.952958390372375	-0.309244480530544	Protein described as similar to S. cerevisiae Ero1p	which has a role in formation of disulfide bonds in the endoplasmic reticulum; fluconazole-induced; transcriptionally activated by Mnl1p under weak acid stress
orf19.4896		1hmax	1.0364764911128	0.461703058593611	0.632256604227612	0.344580224591147	0.467026478855039	Predicted ORF in Assemblies 19	20 and 21
orf19.4941	TYE7	12hmin	-1.04094409752021	-0.457378595360896	-0.581075755766303	-1.70195491861391	-0.216260550907291	Putative bHLH (basic region	helix-loop-helix) transcription factor; hyphally regulated via Cph1p	Cyr1p; flucytosine	Hog1p induced; amphotericin B	caspofungin repressed; downregulated in azole-resistant strain overexpressing MDR1
orf19.3813		24hmax	0.304216094198084	0.373903925892762	0.615335809112519	0.717892742291759	1.15267050804418	Predicted ORF in Assemblies 19	20 and 21
orf19.306	USO5	6hmax	-0.340656233719693	-0.826966775988503	-0.123321650105492	-0.53221060404334	-0.270452416586925	Protein of unknown function; transcription is induced upon filamentous growth and in response to alpha pheromone in SpiderM medium
orf19.4853	HCM1	12hmin	0.294711328165104	1.03582551738122	0.514811369668166	0.155540051668239	0.939496891403097	Protein with forkhead domain; similar to S. cerevisiae Hcm1p
orf19.4928		24hmax	0.749330740185787	-0.321495389414381	-0.344863164659193	0.0346606918841039	2.54622206016054	Predicted ORF in Assemblies 19	20 and 21
orf19.2542		3hmax	0.0687652301443404	0.826306635883355	0.24950864397733	0.316344136710214	0.0909839574347316	Predicted ORF in Assemblies 19	20 and 21
orf19.5006.1		12hmin	-0.473566276698694	-0.181133270342448	0.120179976689536	-0.913112830641802	0.109403053720449	ORF Predicted by Annotation Working Group
orf19.7257		12hmax	0.392695917507564	0.666284710923938	0.241408273627642	1.61182497544831	0.29064274935556	Predicted ORF in Assemblies 19	20 and 21
orf19.7260		12hmax	0.720722020720399	0.443057271722663	0.313618622893927	0.914432576512273	0.662252032423817	Predicted ORF in Assemblies 19	20 and 21
orf19.7261		24hmax	0.628070105102714	0.528836591871665	0.325072896407326	1.06544480666679	1.20131041971183	Predicted ORF in Assemblies 19	20 and 21
orf19.7093	HGT13	3hmax	0.3391000102446	1.91177835592625	0.81802117749527	0.278068387792845	1.06477959482594	Predicted sugar transporter	involved in glycerol utilization; member of the major facilitator superfamily; 12 transmembrane; gene has intron; oxidative stress-induced via Cap1p; expressed in rich medium	2% glucose
orf19.1424		24hmax	-0.518375568821661	-0.00273308210209987	0.253606546089126	0.142700960734529	0.704307025459032	Predicted membrane transporter	member of the oxalate:formate antiporter (OFA) family	major facilitator superfamily (MFS)
orf19.4713		1hmax	0.434376700189919	0.150607001964373	-0.236021072610959	0.144180055062306	-0.865877645757577	Predicted ORF in Assemblies 19	20 and 21
orf19.4897		6hmax	-0.768686825205045	-0.756150144555168	-0.236632438847957	-0.64533166437752	-0.472657821512567	Predicted ORF in Assemblies 19	20 and 21
orf19.4894		12hmax	0.606618782766507	-0.107357791805899	0.272212364700817	1.14026129686171	0.617759358422358	Protein of unknown function	has similarity to S. cerevisiae Yer010cp	which is a protein of unknown function belonging to the prokaryotic RraA family; decreased transcription is observed upon benomyl treatment
orf19.7056		24hmax	0.144852383198979	0.0414234608766438	0.195061785387963	1.18469689246779	1.9866643312204	Putative protein of unknown function	transcription is upregulated in clinical isolates from HIV+ patients with oral candidiasis; predicted ORF in Assemblies 19	20 and 21
orf19.4972		1hmax	0.839600455733169	0.600137036184795	0.425028494266899	0.369367387410959	-0.0188698060197819	Putative transcription factor with zinc finger DNA-binding motif
orf19.3363	VTC4	24hmax	-1.01354749128672	-1.0632397123434	-1.05464638946492	0.234562527115593	0.88321416601845	Protein described as polyphosphate synthetase; decreased expression in hyphae compared to yeast-form cells; fungal-specific (no human or murine homolog); virulence-group-correlated expression
orf19.5896		3hmax	0.371509555429177	0.82009930100153	0.444646209808737	0.585219124777448	0.125778760614674	Predicted ORF in Assemblies 19	20 and 21; transcription is induced in response to alpha pheromone in SpiderM medium
orf19.827.1	RPL39	12hmin	-1.1360913531666	-1.06949893001455	-0.83968080733474	-1.46228479471223	-0.0891601588888246	Ribosomal protein L39; transcription is induced upon germ tube formation; shows colony morphology-related gene regulation by Ssn6p
orf19.4952		1hmax	0.671504269073876	0.214588124220247	0.53199191949596	0.567649194849929	0.0285718417653276	Predicted ORF in Assemblies 19	20 and 21
orf19.2341	HNT1	12hmin	-0.461465164022274	-0.764371641591703	-0.885100011617118	-1.53502818119441	-0.253576084929597	Predicted ORF in Assemblies 19	20 and 21; protein level decreased in stationary phase cultures
orf19.6100		3hmax	0.79116871880413	1.19458755652124	1.00605095126374	0.52453811007733	0.413323328219851	Protein not essential for viability; similar to S. cerevisiae Crd1p	which is cardiolipin synthase; transcription is upregulated in clinical isolates from HIV+ patients with oral candidiasis
orf19.4954		24hmax	-0.637341180573055	-0.837472018367357	-0.794833944099093	-0.607454063884178	-0.318501535479665	Predicted ORF in Assemblies 19	20 and 21
orf19.1325	ECM38	6hmax	0.151907534206637	0.25669412707598	0.908103820105252	0.462662130007597	0.53113544661432	Alkaline upregulated
orf19.1620		12hmax	0.24917528738658	0.277665616412231	0.167119762981603	0.956905484920516	-0.120602721105953	Predicted ORF in Assemblies 19	20 and 21; transcription is induced in response to alpha pheromone in SpiderM medium
orf19.7116		3hmax	0.866797566321632	1.36770589370723	1.49247823783999	0.787407466796059	0.603024431982545	Putative protein of unknown function	transcription is upregulated in an RHE model of oral candidiasis; predicted ORF in Assemblies 19	20 and 21
orf19.4883		24hmax	-0.192069479442933	-0.0735983930888673	-0.477642415571867	0.14059780134219	0.887306634649953	Predicted ORF in Assemblies 19	20 and 21; constitutive expression independent of MTL or white-opaque status
orf19.6450		3hmax	0.158188020263476	0.862054330726223	0.132861268286516	0.394468221129131	-0.089616060158987	Predicted ORF in Assemblies 19	20 and 21; possibly spurious ORF (Annotation Working Group prediction)
orf19.2685	PGA54	3hmax	0.677186977923076	1.13510625264564	1.14233192361345	0.722915164906351	-0.0284354487736076	Putative GPI-anchored protein; hyphal induced; Hog1p-downregulated; induced in a cyr1 or efg1 homozygous null mutant; shows colony morphology-related gene regulation by Ssn6p; upregulated in an RHE model
orf19.4820		24hmax	-0.546003517579398	-0.733378363353966	-0.808845946093172	-0.538016205460568	-0.338344026542512	Predicted ORF in Assemblies 19	20 and 21
orf19.4324		12hmin	0.385311601331053	0.196015869787426	0.672826956164408	0.111187230180823	2.5740270830976	Predicted ORF in Assemblies 19	20 and 21
orf19.989		6hmax	-0.76672811210682	-0.943046400043839	-0.268178344686205	-0.102231695601336	-0.482838741842923	Predicted ORF in Assemblies 19	20 and 21
orf19.4825		3hmax	0.535408235495843	0.854999093412103	0.388447742482684	-0.257743427810629	0.267813367365876	Predicted ORF in Assemblies 19	20 and 21
orf19.1967		1hmax	-0.292283497903744	-1.102336921764	-1.00691443797833	-0.801514770846654	-2.40560691356822	Predicted ORF in Assemblies 19	20 and 21
orf19.5057		1hmax	1.55221078711342	0.74437908498409	0.687347514098818	0.758903690873131	0.360490246742104	Predicted ORF in Assemblies 19	20 and 21
orf19.4827	ADE12	24hmax	-0.240004980825688	-0.308006918482606	-0.865862733745389	0.280701175751145	0.0464500926566741	Predicted enzyme of adenine biosynthesis; upregulated in biofilm; decreased expression in hyphae compared to yeast-form cells; not induced during GCN response	in contrast to the S. cerevisiae ortholog	which is induced by Gcn4p
orf19.3371		24hmax	-0.49666285145605	-0.704977020762706	-0.696048937772488	-0.0292794994659627	0.113456198629118	Predicted ORF in Assemblies 19	20 and 21
orf19.6340		12hmax	-0.861376903896875	-0.854434962275623	-1.5893107922081	-0.892945413574896	-1.18916054770904	Predicted ORF in Assemblies 19	20 and 21
orf19.4807		24hmax	-0.569102420958765	-0.820103657006057	-0.731286823891105	0.0318733326349538	-0.179956887364498	Predicted ORF in Assemblies 19	20 and 21
orf19.6193	TAF145	24hmax	0.119499243797676	0.273178919666631	-0.282322413724372	0.464421904840823	1.56232017093838	Protein likely to be essential for growth	based on an insertional mutagenesis strategy; similar to S. cerevisiae Taf145p	which is a component of RNA polymerase II transcription factor TFIID; flucytosine repressed
orf19.4747	HEM14	24hmax	-0.719808919970107	-0.751220113148965	-0.747286908870072	-0.557306250142321	-0.116381356412558	Putative protoporphyrinogen oxidase involved in heme biosynthesis; predicted Kex2p substrate; transcription is regulated by iron; mRNA levels are decreased in a yfh1 null mutant
orf19.4814		12hmax	-0.104065234532888	0.111116973385602	0.100475864569085	1.00658635096232	-0.129997005397664	Predicted ORF in Assemblies 19	20 and 21
orf19.4740		24hmax	0.10034362190067	0.0830234501794336	0.0996016004545824	0.104751036091476	1.05372777636666	Predicted ORF in Assemblies 19	20 and 21
orf19.7112	FRP2	12hmax	0.0200756754831046	1.38289445025373	2.11293432529554	2.56980255508848	1.93284905407231	Protein described as ferric reductase; alkaline upregulated by Rim101p; fluconazole-downregulated; upregulated in the presence of human neutrophils; possibly adherence-induced
orf19.7244		6hmax	-0.0567123939894642	0.235919748973409	0.664118142848029	0.266843866380828	-0.275122493557034	Predicted ORF in Assemblies 19	20 and 21; induced by nitric oxide in yhb1 mutant
orf19.4918		12hmax	-0.7961970509439	-1.25283810194371	-0.618410058333398	-0.369941024874381	-0.722660388058926	Predicted ORF in Assemblies 19	20 and 21
orf19.1923	RRN3	24hmax	0.0447936288414454	0.146095023518746	0.382096901616646	0.826333707326122	0.89511346002113	Predicted ORF in Assemblies 19	20 and 21; caspofungin induced	flucytosine repressed; downregulated in core stress response; decreased expression in response to prostaglandins
orf19.7574		6hmax	-0.0802636243559966	0.411080752823511	0.64752868670647	0.37914359049482	0.134502980131299	Predicted ORF in Assemblies 19	20 and 21
orf19.7245		3hmax	0.142946767190805	0.996151324711752	0.965173855505503	0.597458041597455	0.300517214632255	Predicted ORF in Assemblies 19	20 and 21
orf19.3508		3hmax	-1.04357772622218	-0.475482222878	-0.765662353635083	-0.726526639869722	-0.522863584829202	Predicted ORF in Assemblies 19	20 and 21; protein detected by mass spec in stationary phase cultures
orf19.5045		12hmin	0.567016864707081	0.129444917850377	-0.0309301363126721	-0.650967330721219	0.318109431571046	Predicted ORF in Assemblies 19	20 and 21; transcriptionally activated by Mnl1p under weak acid stress
orf19.6639		12hmin	-0.331001388317839	-0.388083662623931	0.31103098268877	-1.36451178220236	-0.401305277704473	Predicted ORF in Assemblies 19	20 and 21
orf19.7250		24hmax	-0.446276583227424	-0.555278479922466	-0.641502965450558	-0.346333141108834	-0.116582192192948	Predicted ORF in Assemblies 19	20 and 21
orf19.2305		24hmax	-0.65316918296358	-0.62647521676991	-0.329687192455587	-0.39471148529266	0.0185654903717549	Predicted ORF in Assemblies 19	20 and 21
orf19.1913		3hmax	0.416620400889495	0.99311311627622	0.346830738168541	0.45135118940172	0.253166947636575	Predicted ORF in Assemblies 19	20 and 21
orf19.4164		12hmin	-0.741215917805258	-0.984703343649905	-0.77077536630619	-1.1779621932917	-0.243075019172318	Predicted ORF in Assemblies 19	20 and 21
orf19.3915		12hmax	-0.0657862203812542	-0.185822395400598	-0.816710180409473	-0.0026242019090934	-0.301328660307452	Predicted ORF in Assemblies 19	20 and 21; Hog1p-induced; protein detected by mass spec in exponential and stationary phase cultures
orf19.3788.1	RPL30	12hmin	-0.215317750883068	-0.00953150686346984	-0.356776466772809	-1.22095593303682	-0.0470747645129275	Similar to S. cerevisiae L30 ribosomal subunit; pre-mRNA is alternatively spliced to productive and unproductive transcripts; splicing is temperature-regulated; colony morphology-related gene regulation by Ssn6p; regulated by Nrg1p	Tup1p
orf19.3234		12hmin	-0.424427324238518	-0.469576550717933	-0.380563786811843	-0.837303572799044	-0.146682782226932	Predicted ORF in Assemblies 19	20 and 21
orf19.2278		3hmax	-0.158799062556434	-0.0530963700755174	-0.149846096972506	-0.0938160039968765	-0.79442097132629	Predicted ORF in Assemblies 19	20 and 21; filament induced; transcription is induced in response to alpha pheromone in SpiderM medium
orf19.4834		3hmax	0.447959388614884	1.17000044844827	0.837670178481187	-0.517327422667232	-0.184388776799686	Predicted ORF in Assemblies 19	20 and 21
orf19.998		12hmin	0.410178034849755	1.20626603957284	0.904579348158683	0.0714080647509485	0.97122391623996	Protein not essential for viability
orf19.997		1hmax	-0.445011790240722	-0.309010978828997	-0.791834425355024	-0.793922861730813	-0.711839141945564	Predicted ORF in Assemblies 19	20 and 21
orf19.825	GCD7	24hmax	-0.754323741437206	-0.559930470110046	-0.854036213482813	-0.274398491246316	-0.0893032570579739	Protein described as a translation initiator; downregulated in the presence of human whole blood or polymorphonuclear (PMN) cells
orf19.1254	SEC23	6hmax	0.497167354554345	0.0999301000317367	0.590358951230076	0.321118248478627	0.267011806283611	Transcription is regulated upon yeast-hyphal switch
orf19.5633		3hmax	0.186828443077275	1.06710537503338	0.267100918931352	0.246170135910906	0.163041894994581	Predicted ORF in Assemblies 19	20 and 21
orf19.2593	BIO2	24hmax	-0.168573232016686	0.0881015276921398	0.583005751964328	0.984139176545249	1.43798076811727	Protein described as biotin synthase; transcriptionally upregulated in high iron; transcription is downregulated in response to treatment with ciclopirox olamine; upregulated in clinical isolates from HIV+ patients with oral candidiasis
orf19.5587		3hmax	0.408926128264345	1.48539699484677	1.00511432037737	-0.21628451181351	0.132800494199355	Putative protein of unknown function	transcription is upregulated in clinical isolates from HIV+ patients with oral candidiasis; predicted ORF in Assemblies 19	20 and 21
orf19.3699	TEP1	24hmax	-0.081945519216487	-0.190475883670123	-0.176196436624376	-0.133805016968532	1.58116295082819	Putative protein phosphatase of the PTP family (tyrosine-specific)	similar to S. cerevisiae Tep1p
orf19.4054	CTA24	3hmax	0.70166679793526	0.983238133255248	0.847620215149459	0.897792724712329	0.317574901361214	Putative transcriptional activator	downregulated by Efg1p; member of a family of telomere-proximal genes; transcription is upregulated in an RHE model of oral candidiasis
orf19.7306		24hmax	-0.516988042781553	-0.75879788204806	-0.80866604962358	-0.56426876904667	-0.568618107491591	Protein of aldo-keto reductase family; increased transcription associated with MDR1 overexpression	benomyl or long-term fluconazole treatment; overexpression does not affect drug or oxidative stress sensitivity
orf19.6863	VPH1	24hmax	-0.497707112293446	-0.914857319767719	-0.988224893354557	0.0852784498909265	-0.0292404340421172	Predicted ORF in Assemblies 19	20 and 21; transcription is regulated by Nrg1p	Mig1p	and Tup1p
orf19.5643	ECM7	12hmin	-0.407911354952944	-0.85942203407075	-0.607429613698992	-1.2005512530155	-0.559436466801376	Predicted ORF in Assemblies 19	20 and 21
orf19.3973		3hmax	0.286841558736249	0.868610293659387	0.505514588863452	0.574778455797982	0.0626512389834614	Predicted ORF in Assemblies 19	20 and 21
orf19.2727	GRX3	24hmax	-1.09183696523306	-0.69438359028498	-1.12344430297888	-0.657677269032829	-0.421490503535924	Protein described as glutaredoxin; flucytosine induced; regulated by Gcn4p; repressed in response to amino acid starvation (3-aminotriazole treatment)
orf19.247		6hmax	-0.125364638454094	0.31468028691283	1.83195601706031	0.998143255376243	-0.254872285327158	Predicted ORF in Assemblies 19	20 and 21
orf19.6344	RBK1	24hmax	-0.74188603093446	-0.50984998187364	-0.641609436439569	-0.257978966455674	-0.295944062705702	Protein not essential for viability; similar to S. cerevisiae Rbk1p	which is a ribokinase
orf19.7170		6hmax	0.593719379087562	0.511036931682175	1.458866446322	0.264630352867126	0.13755576422194	Predicted ORF in Assemblies 19	20 and 21; possibly spurious ORF (Annotation Working Group prediction)
orf19.3160	HSP12	12hmin	-0.311642500011712	-0.324572582489154	-0.899184108743182	-2.22147981287624	-0.54416295256602	Heat-shock protein; induced upon osmotic/oxidative/cadmium stress	fluphenazine treatment	low iron	CDR1 and CDR2 overexpression	or ssn6 or ssk1 homozygous null mutation; repressed by Hog1p	flucytosine	elevated CO2
orf19.5728		6hmax	0.357837066622151	0.121085580094225	0.835761522666297	0.535900006880688	-0.123077542072768	Predicted ORF in Assemblies 19	20 and 21
orf19.2483	RIM1	1hmax	0.084458591039442	-0.630151423414086	-0.0130253493792309	-1.40429643090754	-0.457690250184785	Predicted ORF in Assemblies 19	20 and 21; protein level decreased in stationary phase cultures
orf19.6269		3hmax	-0.0611030150075962	1.29844983509064	0.586466320482839	0.127819720585426	0.18026226326762	Predicted ORF in Assemblies 19	20 and 21
orf19.7568		3hmax	0.353347026830347	1.31548482923209	0.114570232475269	0.0418423344518277	0.233708006260637	Predicted ORF in Assemblies 19	20 and 21
orf19.5564		3hmax	0.107910317008451	0.86980653928821	0.291615439534496	0.190555900349613	-0.434712935034358	Predicted ORF in Assemblies 19	20 and 21; was merged with orf19.5563 by Annotation Working Group and subsequently reinstated; similar to RNH1 (see Locus History)
orf19.578		24hmax	0.209090977257855	-0.00885137350510679	1.00952931029558	0.80015352117448	1.83397615022852	Predicted ORF in Assemblies 19	20 and 21
orf19.5852		1hmax	-0.30547305627864	-0.683327614253927	-0.927762073561029	-0.769088522467294	-0.489935476901603	Predicted ORF in Assemblies 19	20 and 21
orf19.2600		24hmax	-0.727219432194811	-0.682857741822056	-0.831914990219309	-0.167483159252211	0.0400972481108114	Predicted ORF in Assemblies 19	20 and 21
orf19.3683		24hmax	-1.22778485280502	-1.50477592140788	-0.972159462516336	-0.672242795854371	-0.682945175121769	Putative transcription factor with zinc finger DNA-binding motif
orf19.853	SAP99	6hmax	-0.141796842858282	0.0386900000916978	0.792907140156798	0.0289710382617643	0.131999972677297	Putative secreted aspartyl protease; possible Kex2p substrate; transcriptionally regulated by iron; expression greater in low iron; repressed in response to alpha pheromone in SpiderM medium
orf19.7654	CPR6	12hmin	-0.127409843626991	0.245190096475098	0.182381954295854	-1.16634210559279	0.238846621641835	Predicted ORF in Assemblies 19	20 and 21; macrophage/pseudohyphal-repressed; heavy metal (cadmium) stress-induced; heterozygous null mutant displays sensitivity to virgineone
orf19.7037	YAE1	6hmax	0.512952210699923	-0.199801520792446	0.796754100182536	0.249716130645422	-0.342797450726547	Predicted ORF in Assemblies 19	20 and 21
orf19.7042		6hmax	-0.0927885358192833	-0.0104182136504962	0.879197685225313	0.680567263813945	0.00194068035425261	Increased transcription is observed upon benomyl treatment or in an azole-resistant strain that overexpresses MDR1; induced by nitric oxide
orf19.3836		12hmin	-0.558989848748003	-0.164288721374327	-0.284936834971684	-0.799410631446369	-0.0073223657488782	Predicted ORF in Assemblies 19	20 and 21
orf19.3499		24hmax	-0.0158699408841201	0.0943319719304942	0.567956047126172	1.06656128424803	1.08600566405383	Predicted ORF in Assemblies 19	20 and 21; regulated by Tsa1p	Tsa1Bp under H2O2 stress conditions; transcriptionally activated by Mnl1p under weak acid stress
orf19.923	THR1	12hmin	-0.785912904326105	-0.798375919595097	-0.652887696363052	-1.10790621831676	-0.418851452526573	Putative homoserine kinase; fungal-specific (no human or murine homolog); transcription is regulated by Tup1p; amphotericin B repressed; regulated by Gcn2p and Gcn4p
orf19.634		3hmax	0.240518891375102	1.21959407580252	0.562172451023455	-0.0190981666352866	0.306537647962143	Predicted ORF in Assemblies 19	20 and 21; possibly spurious ORF (Annotation Working Group prediction)
orf19.2868		1hmax	0.766966393114196	0.502801105580288	0.439017759226407	0.00883578752851546	-0.115838510672934	Predicted ORF in Assemblies 19	20 and 21; transcription is induced in response to alpha pheromone in SpiderM medium
orf19.3180		12hmin	-0.216667812635392	-0.84600447188404	-0.740067475069843	-0.675325049488801	-0.0663437505859594	Predicted ORF in Assemblies 19	20 and 21
orf19.7034		6hmax	0.550640235144425	0.359695709250378	1.22014609543112	0.830876738635762	0.503665660603642	Predicted ORF in Assemblies 19	20 and 21
orf19.7460		6hmax	0.803754684805946	0.086617277403906	0.654603663277908	0.824262913462887	-0.580349978205313	Putative protein of unknown function	transcription is activated in the presence of elevated CO2; predicted ORF in Assemblies 19	20 and 21
orf19.6518		6hmax	-0.12761181785004	-0.0323405314018088	0.72830279653103	0.538992059367081	0.0741904626592847	Predicted ORF in Assemblies 19	20 and 21
orf19.7035		12hmin	0.0729748264390282	-0.250777102679558	-0.0203347299879836	-0.972335586209048	0.346577371685099	Predicted ORF in Assemblies 19	20 and 21
orf19.2306		24hmax	-0.88648442489266	-0.463716106553524	-0.825912247328021	-0.301512520608367	-0.352324538469476	Predicted ORF in Assemblies 19	20 and 21
orf19.4172		12hmin	-0.270875994909241	-0.547595736957129	-0.850809035893301	-1.11916290111418	-0.30338223317034	Predicted ORF in Assemblies 19	20 and 21
orf19.6888		24hmax	-1.0085373402835	-1.36722979259679	-0.435270039987781	-0.168607795122866	-0.368448641062822	Protein with Gal4p-like DNA-binding domain; gene transcription regulated by Mig1p and Tup1p
orf19.6585		6hmax	0.201167357087508	-0.0085002854636266	0.873003276909563	0.0836818569855446	-0.144880923413759	Predicted ORF in Assemblies 19	20 and 21
orf19.3978		12hmax	0.734798203530402	0.242712175418381	0.501138368836174	1.24279157912372	-0.67584762868882	Predicted ORF in Assemblies 19	20 and 21
orf19.1950		12hmin	-0.411243411404057	-1.47437443918256	-0.98707317876707	-1.42865317653795	-0.52353780610239	Predicted ORF in Assemblies 19	20 and 21
orf19.3565		3hmax	-0.405421865221789	0.982068957697187	0.893621358596795	-0.33390559951545	-0.0711550758092073	Predicted ORF in Assemblies 19	20 and 21
orf19.5682		6hmax	0.374795342096826	0.283542209964877	0.883543415205	0.464676416376114	0.422544076798825	Predicted ORF in Assemblies 19	20 and 21
orf19.2018		6hmax	0.163203044236267	0.225145399486032	1.04613993350807	0.516880291314558	0.0395281598122105	Predicted ORF in Assemblies 19	20 and 21
orf19.2740		12hmax	0.208862964135937	0.762669937640251	0.0351800022237182	0.584861927514269	0.196740234296737	Predicted ORF in Assemblies 19	20 and 21
orf19.4180		12hmin	-1.12077748040912	-1.15628885429816	-1.34908956825657	-1.36919069565501	-0.729676364768001	Protein described as component of ER protein-translocation complex; regulated by Gcn4p; repressed in response to amino acid starvation (3-aminotriazole treatment)
orf19.2194		1hmax	0.335378921106732	-0.208545606929967	-0.676573503262017	-0.52677607498197	-0.228264719196256	Predicted ORF in Assemblies 19	20 and 21
orf19.5038		1hmax	-0.0467059341200913	-0.602520964572037	-0.74968126785191	-0.808675096923652	-0.57187669428736	Predicted ORF in Assemblies 19	20 and 21
orf19.1743	ACS1	24hmax	-0.576475312325104	-0.817542612717087	-0.0669424788139743	2.30134801850072	1.11092123964478	Putative acetyl-CoA synthetase	similar to S. cerevisiae Acs1p; upregulated in the presence of human neutrophils; fluconazole-downregulated; regulated by Nrg1p and Mig1p; shows colony morphology-related gene regulation by Ssn6p
orf19.1377	IPK2	3hmax	0.0444580263957135	0.893283745389522	0.157077677742838	0.247648653441977	0.282320625485058	Predicted ORF in Assemblies 19	20 and 21; moderately induced at 42 deg
orf19.6482		12hmin	0.95450858499851	1.02720237548139	0.146973368888458	0.0776277527363822	1.48094175399512	Predicted ORF in Assemblies 19	20 and 21; induced by nitric oxide in yhb1 mutant; possibly spurious ORF (Annotation Working Group prediction)
orf19.5692		24hmax	0.578192483469604	0.195843620515918	0.537803718473498	0.953171952493765	0.855430733586686	Predicted ORF in Assemblies 19	20 and 21
orf19.3426	ANB1	12hmin	-0.902779864623635	-0.659961155553747	-0.958875465727913	-1.1211163139277	-0.255337388841032	Putative translation initiation factor; decreased expression in hyphae compared to yeast-form cells; genes encoding ribosomal subunits	translation factors	and tRNA synthetases are downregulated upon phagocytosis by murine macrophage
orf19.131		3hmax	-0.144285208860569	0.701140156077267	0.0153599896965503	0.458424839601997	0.0459049265365366	Predicted ORF in Assemblies 19	20 and 21
orf19.3934	CAR1	12hmax	-0.0115387932361846	0.308456763070622	0.357922624795711	2.36053625494808	1.05107519764137	Transcription is regulated by Nrg1p	Mig1p	and Tup1p; shows colony morphology-related gene regulation by Ssn6p; alkaline upregulated; protein level decreased in stationary phase cultures
orf19.3548		12hmin	-0.324617803033188	-0.751244932819835	-0.639728536179011	-0.792406571894322	-0.00292038690303038	Predicted ORF in Assemblies 19	20 and 21
orf19.516		24hmax	-0.815938601189937	-1.02133038933359	-1.07048729830015	-0.819336112223117	-0.282592894205874	Predicted ORF in Assemblies 19	20 and 21
orf19.4668		12hmax	0.891521459778367	0.371763617213761	-0.0447875021872781	1.20605125989754	0.150759412632444	Protein not essential for viability
orf19.5760	IHD1	12hmax	0.283862373616508	0.861632146254116	1.34366459646472	2.91754681668711	1.54062391365574	Putative GPI-anchored protein of unknown function; alkaline upregulated; greater transcription in hyphal form than yeast form; regulated by Nrg1p	Rfg1p	Tup1p; regulated by Tsa1p	Tsa1Bp in minimal media at 37; not essential for viability
orf19.6606		1hmax	0.876426373266643	1.02749891629944	0.234782532222021	0.492123255777559	0.568835559121231	Predicted ORF in Assemblies 19	20 and 21
orf19.2407	DPS1-1	12hmin	0.061054354179918	0.149877553731838	0.91530227449439	0.133706850331964	0.954690155534503	Putative tRNA-Asp synthetase; genes encoding ribosomal subunits	translation factors	and tRNA synthetases are downregulated upon phagocytosis by murine macrophage; protein detected by mass spec in stationary phase cultures
orf19.7288		24hmax	0.543017822351747	-0.0698446582321743	0.00286919024742389	1.14452209225248	1.15095552301771	Predicted ORF in Assemblies 19	20 and 21
orf19.7463		6hmax	0.0937578233151673	-0.0423601471423858	0.865722049382025	0.173775233020833	0.595706910045217	Predicted ORF in Assemblies 19	20 and 21
orf19.848	PGA16	3hmax	-0.54948286080296	2.60865490041288	0.856700373456836	0.650354731253534	0.146532360613534	Putative GPI-anchored protein of unknown function; possibly spurious ORF (Annotation Working Group prediction)
orf19.6391		12hmax	0.329980909461274	0.0134499614266925	0.0771838668189085	0.930537210914707	-0.2877819624765	Increased transcription is observed in an azole-resistant strain that overexpresses MDR1
orf19.7335	PRE8	24hmax	-0.845619785857602	-0.710999721155889	-0.882541430093621	-0.235255836105647	0.0755490364316336	Protein described as alpha-2_sc subunit of proteasome; macrophage-induced protein; regulated by Gcn2p and Gcn4p; transcription is positively regulated by Tbf1p; protein detected by mass spec in stationary phase cultures
orf19.1793		6hmax	0.580805249329064	0.0371429837724884	0.641234741744322	0.539822411791248	0.392818520413783	Protein not essential for viability
orf19.7332	ELF1	12hmax	-0.795312793327809	-0.799349142525702	-0.583685292784151	1.24001193999607	0.101542109626398	Protein required for wild-type morphology	growth; Walker A and B (ATP/GTP binding) motifs	ABC transporter consensus; expressed in hyphal	pseudohyphal	and yeast form	upregulated in biofilm; S. pombe homolog is ABC ATPase of mRNA export
orf19.2406		24hmax	-0.524341663244971	-0.571876185066792	-0.791255108338201	-0.494648161493309	-0.0766901092315226	Predicted ORF in Assemblies 19	20 and 21
orf19.168		12hmin	-0.909758608857048	-1.4561374551213	-0.552021756250625	-1.33080947905304	-0.32481598100901	Predicted ORF in Assemblies 19	20 and 21
orf19.163		6hmax	0.0203816629987621	0.421878006106159	0.80305824457653	0.759335202026962	-0.162458670681339	Predicted ORF in Assemblies 19	20 and 21
orf19.6399	ATS1	12hmin	0.99836142709047	0.321550463032892	0.308145182780353	0.256866051503917	0.797212594419517	Induced upon adherence to polystyrene
orf19.6612		24hmax	-0.995861773033669	-1.16412615571799	-0.993080925272886	-1.01183285043858	-0.2763130934168	Predicted ORF in Assemblies 19	20 and 21
orf19.7344		1hmax	1.20987057434451	-0.33206516682338	-0.0519643431926998	0.0781843308088114	-0.142799323770124	Predicted ORF in Assemblies 19	20 and 21
orf19.362	TLO9	3hmax	0.700574101443967	0.882146965439429	0.646632333116171	0.113648704818519	0.155012923374825	Member of a family of telomere-proximal genes of unknown function
orf19.4325		3hmax	0.488539399013663	1.10550621834749	0.428115826748657	0.430820978200237	0.309626152990152	Predicted ORF in Assemblies 19	20 and 21
orf19.7345		6hmax	0.223778048127627	0.426447948556539	0.83237111659515	-0.0212601375495022	0.267987632496118	Predicted ORF in Assemblies 19	20 and 21
orf19.6141	HGT16	24hmax	0.30377192044852	0.815646093527087	0.438103214528333	0.762052380922414	0.805857559591488	Putative glucose transporter of the major facilitator superfamily; the C. albicans glucose transporter family comprises 20 members; 12 probable membrane-spanning segments; gene has intron; expressed in rich medium with 2% glucose
orf19.2093	RFA1	1hmax	0.490089224602513	0.590495985436432	0.201711352703229	0.103087377087165	-0.323193722664298	Protein described as DNA replication factor A; RNA abundance regulated by tyrosol and cell density
orf19.5844		3hmax	0.68513062265191	1.24482841133492	0.288308457709441	0.0216869716853258	0.686505592771158	Predicted ORF in Assemblies 19	20 and 21
orf19.7296		24hmax	0.727420601390179	0.159765037382933	0.800849814197591	0.73197178165276	1.25828675892349	Predicted ORF in Assemblies 19	20 and 21; similar to stomatin mechanoreception protein; induced by Rgt1p
orf19.6642		12hmin	-0.569709398663664	-1.27845665865053	-0.72636905746223	-0.958737823240552	0.0274002202555191	Predicted ORF in Assemblies 19	20 and 21
orf19.275		6hmax	0.0775670820585181	0.25690932164696	0.475805560472511	0.232421464289988	-0.695708420735169	Predicted ORF in Assemblies 19	20 and 21
orf19.798	TAF14	12hmin	-0.582173382626439	-0.642814472909234	-1.04019114326787	-1.15578776535725	-0.49727856454716	Putative DNA-binding transcription factor; putative TFIIF subunit; macrophage-induced protein
orf19.2492	STE3	3hmax	0.41235235907655	1.54199097258109	0.685505893887946	0.166043836630964	-0.0260386217103353	Protein similar to S. cerevisiae Ste3p	the receptor for a-factor mating pheromone; alpha mating-type-specific transcription
orf19.2397.3		24hmax	0.000302414948765132	1.06571488210653	0.28672647074029	0.595727909132123	1.11494586612207	ORF Predicted by Annotation Working Group
orf19.7297		6hmax	-1.04095134543143	-1.17458212858146	-0.876473614935263	-0.93830477021308	-1.11332505162124	Predicted ORF in Assemblies 19	20 and 21; Hog1p-induced; Gcn4p-regulated; protein level decreased in stationary phase cultures
orf19.2364	MIS11	24hmax	-0.0679136915249994	-0.61114174393185	-0.933573895521261	-0.311192618763083	-0.343031043722873	Similar to precursor of mitochondrial C1-tetrahydrofolate synthase; putative protein of glycine catabolism; downregulated by Efg1p; fluconazole-induced; protein detected by mass spec in stationary phase cultures
orf19.1082.1		6hmax	0.192543024175401	0.174724404805525	0.826305234313458	0.29511765182881	-0.00658317727009508	ORF Predicted by Annotation Working Group
orf19.2363		12hmax	-0.520321427259643	-0.201214024356993	-0.51406371285906	0.280314309953857	-0.515700548598543	Predicted ORF in Assemblies 19	20 and 21
orf19.6020		12hmin	0.520088182662056	-0.369152418479319	-0.288528266148236	-1.00695590032567	0.484851914901393	Predicted ORF in Assemblies 19	20 and 21
orf19.5847		3hmax	0.710153016666282	1.03149124349737	0.904875538360518	0.747418020803498	0.447367219503433	Predicted ORF in Assemblies 19	20 and 21
orf19.5848		24hmax	1.2050361830331	0.241321746081973	0.68682630295042	1.2912986990384	0.997748061685557	Predicted ORF in Assemblies 19	20 and 21; possibly spurious ORF (Annotation Working Group prediction)
orf19.3235		1hmax	0.298336586785809	-0.299226119072511	-0.686295612089765	-1.37902442879806	-0.480279502830165	Predicted ORF in Assemblies 19	20 and 21
orf19.7064	GLN4	24hmax	-0.354029661822937	-0.66829288900619	-0.878176015844268	-0.478094843061159	-0.22791540503929	Putative tRNA-Gln synthetase; genes encoding ribosomal subunits	translation factors	and tRNA synthetases are downregulated upon phagocytosis by murine macrophage
orf19.6132		24hmax	-0.963844809921675	-0.458260608383647	-0.742563205452246	-0.402893286539387	-0.064671769353158	Predicted ORF in Assemblies 19	20 and 21; possibly spurious ORF (Annotation Working Group prediction)
orf19.6312	RPS3	12hmin	-0.661490239442074	-0.586737878846616	-0.872205557888653	-1.47166082156345	-0.230839293609233	Putative ribosomal protein; Hog1p-induced; genes encoding cytoplasmic ribosomal subunits	translation factors	and tRNA synthetases are downregulated upon phagocytosis by murine macrophage
orf19.6313	MNT4	3hmax	0.504001636484671	1.00093030099541	-0.317760168608255	3.81704421648532e-05	-0.00950975025742658	Transcriptionally regulated by iron; expression greater in low iron; similar to mannosyltransferases
orf19.2411		24hmax	-0.770039164213626	-1.00158526719358	-0.900540730508492	-0.708390287502698	0.176264186346777	Predicted ORF in Assemblies 19	20 and 21
orf19.7322		12hmin	-0.65941326909668	-0.366612579595612	-0.581442186294446	-1.50414822042195	-0.0624973713806005	Predicted ORF in Assemblies 19	20 and 21
orf19.3862		12hmin	-0.64782726716727	-0.443463656583786	-0.106774145807161	-0.631577787765947	-0.101312990573604	Predicted ORF in Assemblies 19	20 and 21; heterozygous null mutant displays sensitivity to rapamycin
orf19.6413		3hmax	-0.185257924835779	0.352247740986707	-0.542456370109869	-0.901420611394812	-0.613877048423984	Predicted ORF in Assemblies 19	20 and 21; possibly spurious ORF (Annotation Working Group prediction)
orf19.3869		3hmax	-0.3027241104545	0.182139064898994	-0.150753840716048	-0.722822003674032	-0.229187949936734	Predicted ORF in Assemblies 19	20 and 21; regulated by Tsa1p	Tsa1Bp in minimal media at 37 deg; shows colony morphology-related gene regulation by Ssn6p
orf19.6406		24hmax	-0.357370383776812	-0.290909834084942	-0.473839465595419	0.0461967592164023	0.0471079400986983	Predicted ORF in Assemblies 19	20 and 21
orf19.3859		3hmax	-0.170848803358047	0.46630746167883	-0.141764233690764	-1.05217954426481	-0.333653389913544	Predicted ORF in Assemblies 19	20 and 21; transcription is upregulated in response to treatment with ciclopirox olamine; transcription is induced in response to alpha pheromone in SpiderM medium
orf19.6143		24hmax	0.46154227007682	0.259938631947769	0.470364845416121	1.1057922047917	0.80285666666795	Predicted ORF in Assemblies 19	20 and 21
orf19.913.2		24hmax	-0.553015914212692	-0.216606767767621	-0.683962705008462	0.00155738528321158	0.0430532590220194	ORF Predicted by Annotation Working Group
orf19.4391		1hmax	0.903994265059462	0.227931520696271	0.735931919724203	-0.191159190906322	-0.202940955772511	Predicted ORF in Assemblies 19	20 and 21
orf19.5287		24hmax	-0.416868874227972	-0.571423212724862	-0.617190405307294	-0.015681999836922	-0.148571207959007	Predicted ORF in Assemblies 19	20 and 21
orf19.5431		6hmax	0.464586095027177	0.192474778042042	0.81597898905181	0.465903855405691	0.204063928901304	Predicted ORF in Assemblies 19	20 and 21
orf19.3742		12hmin	0.280542755514775	-0.377219780625203	-0.600323758762029	-0.865737034209507	0.943281326151531	Predicted ORF in Assemblies 19	20 and 21; expression regulated during planktonic growth; greater mRNA abundance observed in a cyr1 homozygous null mutant than in wild type; possibly spurious ORF (Annotation Working Group prediction)
orf19.4673	BMT9	12hmax	-0.0125148267334303	0.848780618371594	0.259419093701386	1.00394622003649	-0.221424082415352	Putative beta-mannosyltransferase	member of a 9-gene family that includes characterized genes BMT1	BMT2	BMT3	and BMT4 with roles in beta-1	2-mannosylation of cell wall phosphopeptidomannan; predicted ORF in Assemblies 19	20 and 21
orf19.835		1hmax	-0.135402697409819	-0.513401743513506	-1.02709169559207	-0.467704849464841	-0.502780785105911	Predicted ORF in Assemblies 19	20 and 21
orf19.5407		12hmax	-0.537377908829859	-0.131325994602901	-0.533973186386319	1.05945327763725	-0.180708842158156	Predicted ORF in Assemblies 19	20 and 21
orf19.6366		6hmax	0.50664896203591	0.340791406227066	1.08397288073238	0.28416824193821	-0.0729396171111473	Predicted ORF in Assemblies 19	20 and 21
orf19.6293		12hmin	-0.743252068165019	-0.607097062988703	-0.378805400575582	-1.28476824450314	-0.652640096527276	Predicted ORF in Assemblies 19	20 and 21
orf19.7324	THI13	24hmax	-0.500803349576482	-1.18447935066914	-0.570216107509717	-0.822155402815395	0.145645072974232	Protein not essential for viability; similar to S. cerevisiae Thi13p	which is involved in synthesis of the thiamine precursor hydroxymethylpyrimidine; induced by nitric oxide in yhb1 mutant
orf19.7062	RPA135	24hmax	0.352196349176911	-0.255654914021767	0.524312224688944	0.943569684304258	0.668398997923813	Predicted ORF in Assemblies 19	20 and 21; decreased expression in response to prostaglandins
orf19.7325		1hmax	0.766471013897614	0.48803107060567	0.40959577779019	-0.240866343968964	-0.207662859188332	Predicted ORF in Assemblies 19	20 and 21
orf19.4010	PAN3	12hmin	0.675966684785474	0.0133877597436434	0.148793933256002	-0.0406217652235323	0.931142862113122	Protein not essential for viability; similar to S. cerevisiae Pan3p	which is a subunit of an RNAse complex that controls poly(A) tail length
orf19.6063	UBP6	12hmin	-0.382807322323542	-0.497802423871453	-0.511343681836756	-0.875279747289374	-0.457750982017416	Predicted ORF in Assemblies 19	20 and 21; oxidative stress-induced via Cap1p
orf19.7196		12hmin	-1.07692529130843	-0.410530839258554	-0.425280448909892	-1.09896756790476	-0.268835763338661	Protein described as a vacuolar protease; upregulated in the presence of human neutrophils
orf19.6417	TSR1	24hmax	0.243958017970429	0.0410266748992982	0.653598936128904	0.927439582495443	0.807066808535584	Predicted ORF in Assemblies 19	20 and 21; decreased expression in response to prostaglandins
orf19.6424		3hmax	0.479226523280323	0.701215955699416	0.704607319223317	0.566414221672773	-0.0721962072320566	Predicted ORF in Assemblies 19	20 and 21
orf19.6599.1		1hmax	-0.172874123505649	-0.26487132973715	-0.857214714700589	-0.46411681224225	-0.426585538943097	ORF Predicted by Annotation Working Group
orf19.6431		24hmax	0.337890090246128	-0.765663994703046	0.226667749794154	0.211549695679195	0.101477457861395	Predicted ORF in Assemblies 19	20 and 21
orf19.6071		12hmin	-0.231878791255306	-0.610528136678171	-0.270930699070685	-0.729316803604288	-0.302200666660532	Predicted ORF in Assemblies 19	20 and 21
orf19.7304		12hmin	-0.868813976613025	-1.30131614459685	-1.16471348957555	-1.70265052163651	-0.579432133310085	Predicted ORF in Assemblies 19	20 and 21
orf19.1227		1hmax	0.679470117825295	0.809903704239755	0.62811741675766	-0.105843018609405	-0.151453205791421	Putative transcription factor with zinc cluster DNA-binding motif; possibly spurious ORF (Annotation Working Group prediction)
orf19.7307		3hmax	-1.21003374769689	-0.578835198023707	-0.95640204963833	-0.861569273335201	-1.21587876012432	Putative oxidoreductase; similar to S. cerevisiae Yml125p; possible Kex2p substrate
orf19.4361	IFF3	12hmax	-0.121008365519294	0.132442742718286	-0.444292039544497	0.622643032833366	-0.0278675245712768	Putative GPI-anchored protein of unknown function
orf19.4090.1		12hmin	-0.289914109745223	-0.230262836624316	-0.0725930074230391	-1.05877348346846	0.333747222839782	ORF Predicted by Annotation Working Group
orf19.1332	SNG4	12hmin	-0.354753710255037	-0.0082364539682609	-0.581838040771863	-0.733360401590967	0.258966239520755	Predicted ORF in Assemblies 19	20 and 21; transcriptionally activated by Mnl1p under weak acid stress; shows Mob2p-dependent hyphal regulation
orf19.2132		1hmax	-0.188840102635557	-0.205677077880352	-0.397428448934269	-0.946923328345582	-0.466501267954122	Predicted ORF in Assemblies 19	20 and 21; possibly spurious ORF (Annotation Working Group prediction)
orf19.7303		12hmin	-0.705250699442222	-0.584442169916894	-1.05206107913851	-0.835182562559089	-0.49452044855245	Predicted ORF in Assemblies 19	20 and 21
orf19.3885		12hmax	0.126975742279877	0.123542547583919	0.289764773350183	0.822790267393138	0.33261594789277	Predicted ORF in Assemblies 19	20 and 21
orf19.6205		12hmin	0.361898423478534	0.572402463629593	0.299554950988009	0.261445130454678	0.827552657126468	Predicted ORF in Assemblies 19	20 and 21
orf19.929		12hmax	-0.0524411807327221	0.214033765433381	0.397671862653349	1.45491172179694	-0.17409080334395	Predicted ORF in Assemblies 19	20 and 21
orf19.1843	ALG6	3hmax	-0.6283772283532	0.247901304426556	-0.184347758195228	-1.06351613787552	-0.265014333712679	Putative glucosyltransferase involved in cell wall mannan biosynthesis; transcription is elevated in chk1	nik1	and sln1 homozygous null mutants; repressed by nitric oxide
orf19.5262		12hmax	0.485795975942475	0.809808615793447	0.463816861913777	1.45763890049722	-0.0219973170183802	Predicted ORF in Assemblies 19	20 and 21
orf19.2781		3hmax	-0.0008566009404001	1.21432046473875	0.27865815682394	0.585583622639509	0.381052808624599	Predicted ORF in Assemblies 19	20 and 21
orf19.6217	PGA63	12hmax	0.0572026926021891	0.5934740154776	0.408640406795362	1.44035724721143	0.533796551579803	Putative protein of unknown function
orf19.6213	SUI2	12hmax	-0.375341108100791	-0.408276104721656	-0.760710638906867	0.0565384277445626	-0.464635081453622	Putative translation initiation factor; genes encoding ribosomal subunits	translation factors	and tRNA synthetases are downregulated upon phagocytosis by murine macrophage; protein detected by mass spec in stationary phase cultures
orf19.674		12hmax	0.28185470421584	0.85965562003463	0.526869245615365	0.896295197066624	0.176200974674149	Predicted ORF in Assemblies 19	20 and 21
orf19.938		24hmax	-0.481366672174397	-0.173193007914551	0.13327058201032	0.178612523782759	0.761450918144623	Predicted ORF in Assemblies 19	20 and 21
orf19.3695		12hmin	-0.871680086416955	-1.14727566458064	-0.913322309192898	-1.43921744241688	-0.396515048684671	Predicted ORF in Assemblies 19	20 and 21
orf19.3439		12hmax	0.0483140433974167	0.848189641246537	0.49702274027968	0.80536366109363	0.670628674076675	Predicted ORF in Assemblies 19	20 and 21; greater mRNA abundance observed in a cyr1 homozygous null mutant than in wild type
orf19.5248	MSO1	6hmax	0.219097868270622	0.0218934957887056	0.854989726170162	0.091329329674306	0.130809118742559	Predicted ORF in Assemblies 19	20 and 21; expression is down-regulated during pseudohyphal growth in the presence of lysed macrophages
orf19.5244	MCD4	12hmin	-0.158254950840997	-0.410205685585292	-0.553556600689897	-0.479087908020579	0.194268477774517	Protein of major facilitator superfamily; has phosphodiesterase/nucleotide pyrophosphatase domain; similar to S. cerevisiae Mcd4p	which acts in GPI anchor biosynthesis
orf19.676		12hmax	-0.066695244586597	0.0884379376785927	0.481724117669878	0.766829438161203	-0.296807726558419	Predicted ORF in Assemblies 19	20 and 21
orf19.3481		24hmax	-1.2823509217784	-1.09576192450303	-0.983445313102996	-0.761709978915987	0.0259818124676423	Putative protein of unknown function	transcription is activated in the presence of elevated CO2; predicted ORF in Assemblies 19	20 and 21
orf19.4862.2		3hmax	-0.0322045236063498	1.77307757480871	-0.103892594349729	-0.225820218178524	-0.118406652091146	ORF Predicted by Annotation Working Group
orf19.5257	LCB4	12hmin	-0.595094315564102	-0.409331994643467	-0.326999138209233	-0.835323048186075	-0.361598230637481	Putative sphingosine kinase; expression is Tac1p-regulated
orf19.1150.1		3hmax	-0.108773456845292	1.25070092958367	0.801838611086135	0.563906974297476	0.170888863506674	ORF Predicted by Annotation Working Group
orf19.4450		3hmax	0.14891110767003	1.27986745896095	0.753446214269115	0.829890225131334	0.920931704140865	Predicted zinc-finger protein of unknown function
orf19.680		12hmax	0.255585938932938	-0.385162222409732	-0.759807893630879	0.60034997761424	-0.158423123180958	Predicted ORF in Assemblies 19	20 and 21
orf19.2941	SCW4	12hmax	0.296021236261006	0.276082304247289	0.150219499022272	0.442669584025175	0.162727635785236	Putative cell wall protein; exogenously expressed protein is a substrate for Kex2p processing in vitro; expression is regulated upon white-opaque switching; alkaline downregulated
orf19.1289	SCT1	24hmax	-1.0166119768475	-1.03496489089938	-0.369073851755554	-0.687081824029582	-0.303562923989086	Putative glycerol-3-phosphate O-acyltransferase; fungal-specific (no human or murine homolog)
orf19.6502		24hmax	0.54723154517864	0.347372836335549	0.321756932031762	0.952350903640237	0.99948231356447	Predicted ORF in Assemblies 19	20 and 21; upregulation correlates with clinical development of fluconazole resistance
orf19.7209		12hmax	0.030356475682697	0.0805339524440283	0.177266372458001	1.18682737400071	-0.313965265891341	Predicted ORF in Assemblies 19	20 and 21; induced by nitric oxide in yhb1 mutant
orf19.5069		3hmax	-0.0586018594436884	0.945791771987086	0.626892963660302	0.223069487959151	0.208778110675154	Predicted ORF in Assemblies 19	20 and 21
orf19.4723		6hmax	0.154662451124119	0.0272919895939696	1.33235084369787	0.0153290066551108	0.0842954959723269	Predicted ORF in Assemblies 19	20 and 21
orf19.7125		1hmax	0.815804136035622	0.845226590171008	0.504911362289096	0.153603352601257	0.257861431955807	Predicted ORF in Assemblies 19	20 and 21
orf19.7276.1	TLO4	12hmax	0.48329501298252	0.667465251599197	0.581373217325361	0.987491642569667	0.130531127602518	Member of a family of telomere-proximal genes of unknown function; transcription is upregulated in an RHE model of oral candidiasis
orf19.2318.1		1hmax	-0.41438705893013	-0.492718929404657	-0.83158002867945	-1.17023878388294	-0.6453874051428	ORF Predicted by Annotation Working Group
orf19.1150		1hmax	0.86985132563795	0.0523901353573271	-0.120411485884598	-0.160456257845426	0.260851887672754	Predicted ORF in Assemblies 19	20 and 21; regulated by Gcn2p and Gcn4p
orf19.1228	HAP2	12hmin	0.243028972163515	0.254321592798068	0.915537630086837	0.202922748320352	1.00929198472039	CCAAT-binding factor regulates low-iron (chelation) induction of FRP1 transcription	and under these conditions CBF comprises Hap43p and probably Hap2p and Hap3p
orf19.6432		12hmax	0.526883302411321	0.0402522605727013	0.150172774299136	0.672962703056815	0.199233637925925	Predicted ORF in Assemblies 19	20 and 21
orf19.1149	MRF1	12hmin	-0.794886245864323	-0.654203469749011	-1.33660310523289	-1.58782969921759	-0.63795337502878	Protein similar to mitochondrial respiratory proteins; increased transcription observed upon benomyl treatment; induced by farnesol	nitric oxide	core stress response; oxidative stress-induced via Cap1p
orf19.1371		24hmax	-0.746682760167565	-0.941501324734402	-0.706986143798846	-0.73240387116163	-0.257191892402397	Predicted ORF in Assemblies 19	20 and 21
orf19.5104	LTP1	12hmin	-0.790430682369343	-1.04354259107336	-0.560246155044364	-1.00742550590653	-0.487834287104328	Putative protein phosphatase of the PTP family (tyrosine-specific)	similar to S. cerevisiae Ltp1p
orf19.7222		12hmin	0.170370215551757	0.425669888311895	0.262218752541415	0.159519107606083	1.30209547801865	Protein described as similar to maltase; regulated by Gcn4p; repressed in response to amino acid starvation (3-aminotriazole treatment)
orf19.5052		24hmax	0.362439302498323	-0.288921749070915	-0.120540361152124	0.0752238169664396	1.21798829402383	Predicted ORF in Assemblies 19	20 and 21
orf19.772	LYS21	12hmin	-1.02414101869843	-0.383315247507359	-1.07867080287713	-2.4019210655861	-0.547591426900018	Putative homocitrate synthase of lysine biosynthesis; expression is increased in a fluconazole-resistant isolate; shows colony morphology-related gene regulation by Ssn6p; ketoconazole-repressed; regulated by Gcn2p and Gcn4p
orf19.5517		24hmax	-0.578655256199676	-0.968523919774146	-0.539507274706388	-0.575702050253229	-0.418115063598051	Similar to alcohol dehydrogenases; increased transcription is observed upon benomyl treatment; induced by nitric oxide; induced in core stress response; oxidative stress-induced via Cap1p
orf19.5003		3hmax	-0.84149685901554	-0.376223985949284	-0.655021526551251	-1.22008519265353	-0.75359577127119	Predicted ORF in Assemblies 19	20 and 21
orf19.4900		24hmax	-0.448492691306782	-0.471010745582731	-0.261447826941521	-0.0180083291009958	1.67005643935084	Predicted ORF in Assemblies 19	20 and 21
orf19.6302	PGA39	1hmax	3.06750012541809	-0.0521559257932783	0.778443484783783	-0.2373489746008	-0.291169706487456	Putative GPI-anchored protein of unknown function
orf19.4383		12hmax	0.375850296240819	0.935607702184671	0.555070280841238	1.192266404161	0.751801297557507	Predicted ORF in Assemblies 19	20 and 21
orf19.4490.2	QCR8	24hmax	-0.959212296194478	-0.692568744439382	-0.636527533819407	-0.230374466485527	0.175266847750919	ORF Predicted by Annotation Working Group; shows colony morphology-related gene regulation by Ssn6p; macrophage/pseudohyphal-induced
orf19.5019		24hmax	0.717732831991603	-0.0890327671105475	0.261450568234658	0.67393158382207	1.47444305300471	Predicted ORF in Assemblies 19	20 and 21
orf19.2301		24hmax	-0.774989124166469	-0.790397615362949	-0.480370390568634	-0.483881657136862	-0.344982027313509	Predicted ORF in Assemblies 19	20 and 21
orf19.6995		12hmax	-0.0443339575785154	0.152359708446204	-0.353173058548223	0.911524285426465	-0.132384168461415	Predicted ORF in Assemblies 19	20 and 21
orf19.1943		6hmax	0.785544463963611	1.0625527976121	1.54119627902387	0.833340115141667	0.226836792750319	Predicted ORF in Assemblies 19	20 and 21
orf19.6900		3hmax	0.24810620524331	0.811060498363864	1.03082305860896	0.289677158116033	0.260999141980977	Predicted ORF in Assemblies 19	20 and 21
orf19.669	PRM1	6hmax	0.0477942485466851	0.0913930488775887	1.20685377563326	0.256413006381514	0.0674977890271855	Protein induced during the mating process
orf19.6358		12hmin	-0.868787495363	-1.31532374409133	-0.901445036890053	-1.11619742870378	-0.915660512613307	Predicted ORF in Assemblies 19	20 and 21
orf19.3449.2		3hmax	-0.437619475606892	1.01288716012358	0.566881695723701	-0.189565502662773	-0.158673675538778	ORF Predicted by Annotation Working Group
orf19.5226	WRS1	1hmax	0.0151519396475095	-0.365947432882755	-0.372521712221033	-0.375822774153473	-0.856696001570348	Putative tRNA-Trp synthetase; genes encoding ribosomal subunits	translation factors	and tRNA synthetases are downregulated upon phagocytosis by murine macrophage
orf19.2017		24hmax	-0.966078451219849	-1.34296506500832	-0.892736382333567	-0.905416276921319	-0.680276300635777	Predicted ORF in Assemblies 19	20 and 21
orf19.3957		24hmax	-0.603650832288056	-0.904436307967066	-0.253796661109784	-0.403552903478823	0.217009376079907	Predicted ORF in Assemblies 19	20 and 21
orf19.3150	GRE2	12hmin	-1.10909793981078	-1.24593714714615	-1.23875086802402	-1.31932904758688	-0.375234011990656	Protein described as a reductase; transcription is regulated by Nrg1p and Tup1p; benomyl-induced; hyphal-induced; macrophage/pseudohyphal-repressed; expression greater in low iron; reported to be involved in osmotic stress response
orf19.5832	HPT1	12hmax	-0.110669837461376	0.0895523257062183	-0.84834097610632	-0.0799212234666888	-0.385617855208995	Protein abundance is affected by URA3 expression in the CAI-4 strain background; protein level decreased in stationary phase cultures
orf19.5820	UGA6	12hmax	0.313492958918149	0.947138107544672	0.577362854164807	1.36167230473945	0.870388698188036	Predicted ORF in Assemblies 19	20 and 21; decreased transcription is observed upon benomyl treatment or in an azole-resistant strain that overexpresses MDR1
orf19.1478		12hmax	-0.301820420176528	-0.63842882242099	-1.0663603879638	0.231389684667438	-0.294898513972453	Predicted ORF in Assemblies 19	20 and 21
orf19.1559	HOM2	1hmax	-0.0744201044091257	-0.0263541343314504	-0.109883442980763	-0.438396226595513	-0.78337926771501	Putative aspartate-semialdehyde dehydrogenase; fungal-specific (no human or murine homolog); ketoconazole-repressed
orf19.3638	PGA46	3hmax	0.288905522991936	0.96797445440984	0.864848170251216	0.641647842082862	0.235971940240157	Putative GPI-anchored protein of unknown function
orf19.1552	CPR3	12hmin	-1.11487436409117	-0.573736665425846	-1.10752098317113	-1.23720695498739	-0.210706358478894	Protein described as a peptidyl-prolyl cis-trans isomerase; macrophage-induced protein; protein level decreased in stationary phase cultures
orf19.2283	DQD1	12hmin	-0.695125152716455	-0.290280435460179	-0.807491622117339	-0.738751210603628	0.0150943701510719	Predicted ORF in Assemblies 19	20 and 21; ketoconazole-repressed; macrophage-downregulated protein abundance
orf19.234	PHA2	12hmax	-0.213045184860139	-0.220659884811912	-0.29640992338434	1.67035469910671	-0.0475808601713339	Predicted ORF in Assemblies 19	20 and 21; decreased expression observed in an ssr1 homozygous null mutant
orf19.5826		12hmax	0.393336280894278	0.785349266971999	0.199110489545979	1.26910246028575	0.247080988203038	Predicted ORF in Assemblies 19	20 and 21
orf19.2196		12hmin	-0.398577655965144	-1.14559810670639	-1.13363847908411	-0.938005283396821	-0.458666668348087	Predicted ORF in Assemblies 19	20 and 21
orf19.1395		24hmax	0.00891916933357706	0.141367763702613	0.147803712764857	0.261481440619029	1.59183847380165	Predicted ORF in Assemblies 19	20 and 21
orf19.3468	ALG11	24hmax	-1.58707158394745	-1.68817254170527	-1.09236706992688	-1.29942006634246	-0.0644659811961888	Protein with similarity to mannosyltransferases
orf19.2197		3hmax	0.82400773620255	1.13851367711624	0.325480534306474	-0.046505250782739	0.369330858094422	Predicted ORF in Assemblies 19	20 and 21
orf19.1473		12hmax	-0.249009061638524	0.0736842669770983	0.0749141088154817	1.05595083883833	-0.0752267551903091	Predicted ORF in Assemblies 19	20 and 21; transcription is induced in response to alpha pheromone in SpiderM medium
orf19.1474	SLA1	3hmax	0.483216591227321	1.68898691460729	1.33470236673389	1.14217589975897	0.383168657507235	Predicted ORF in Assemblies 19	20 and 21; transcription is regulated by Nrg1p and Mig1p; fungal-specific (no human or murine homolog)
orf19.6691		12hmin	0.468852362926623	0.68446063247109	0.668026481157813	0.27612397455993	0.583907279957105	Predicted ORF in Assemblies 19	20 and 21
orf19.1470	RPS26A	12hmin	-0.671107096180382	-0.324015677382314	-1.01506372975479	-1.28927817608016	-0.236971442034183	Predicted ribosomal protein; regulated by Nrg1p	Tup1p; genes encoding cytoplasmic ribosomal subunits	translation factors	and tRNA synthetases are downregulated upon phagocytosis by murine macrophage; intron in 5'-UTR
orf19.1541		12hmax	0.618668029217072	0.185218446273824	0.09121935899845	0.6854158511776	-0.178415649037978	Protein not essential for viability; transcription is repressed in response to alpha pheromone in SpiderM medium
orf19.4628		24hmax	0.224704338305845	0.176073727819951	0.0455941081467432	0.528973822854399	0.438588555112504	Predicted ORF in Assemblies 19	20 and 21
orf19.5367	RDH54	3hmax	-0.257471773396378	1.01677603314802	0.463426692636489	0.823666191801312	0.804571669831668	Protein described as having role in DNA recombination	repair; transcriptionally induced by interaction with macrophage
orf19.1774		24hmax	0.796126703270331	0.674817003200294	0.640121601577647	1.58085706361518	2.48933620202475	Predicted ORF in Assemblies 19	20 and 21; transcription is upregulated in an RHE model of oral candidiasis; virulence-group-correlated expression
orf19.7451	FUN31	24hmax	-0.230919933426387	-0.462264966135641	-0.617846078257083	-0.222673557412761	0.172663911316163	Putative PAS kinase involved in cell wall damage response; similar to S. cerevisiae Psk1p	which is a putative serine/threonine protein kinase; transcriptionally activated by Mnl1p under weak acid stress
orf19.340		6hmax	0.499515523252416	0.326102950593266	1.07155891479579	0.275355807117915	0.252364354754837	Predicted ORF in Assemblies 19	20 and 21
orf19.341		3hmax	-0.173983893371105	1.0303488477235	1.10407191481562	0.774935542951244	0.769980274497188	Putative spermidine export pump; fungal-specific (no human or murine homolog)
orf19.2968		3hmax	0.466745260966128	1.12570887994767	0.567414026464525	0.0429802078773879	0.161456651837926	Predicted ORF in Assemblies 19	20 and 21
orf19.857	FMO2	6hmax	-0.228419714509901	0.179531956481218	0.770363226595648	0.97379024002697	0.041108245605527	Predicted ORF in Assemblies 19	20 and 21; expression regulated during planktonic growth
orf19.6266		3hmax	-0.979655629662982	-0.0231447145370933	-0.328925669186325	-0.550605367422334	-0.0874668894767603	Predicted ORF in Assemblies 19	20 and 21
orf19.1564		3hmax	-0.887449670961804	-0.470596715392594	-0.695761150851439	-0.8514189898016	-0.669997816561479	Predicted ORF in Assemblies 19	20 and 21
orf19.1562		24hmax	-0.243072489503546	0.0425555142992682	0.235968074558029	0.900597333987952	2.10874748812618	Predicted ORF in Assemblies 19	20 and 21; transcription is repressed in response to alpha pheromone in SpiderM medium
orf19.55		12hmin	-0.77176757358668	-1.06409684530335	-1.04689393150349	-1.35154549402741	-0.455852199590087	Predicted ORF in Assemblies 19	20 and 21
orf19.193		6hmax	0.35550593269869	0.520115568562005	1.64863478352785	0.269348767455286	-0.390395290230179	Predicted ORF in Assemblies 19	20 and 21; possibly spurious ORF (Annotation Working Group prediction)
orf19.4104		1hmax	1.37847470360434	0.477887280819024	0.147251218389684	-0.0696101949445627	-0.0950113789570782	Predicted ORF in Assemblies 19	20 and 21
orf19.1493	RAD7	12hmin	-0.311019743899928	-0.667924015621379	-0.478113272008449	-0.867350965079171	0.394368571186276	Protein similar to S. cerevisiae Rad7p	which is a subunit of the Nucleotide Excision Repair Factor 4; induced under hydroxyurea treatment
orf19.7148	TPO2	3hmax	-0.330879554925642	0.220625031643555	-0.273738036351108	-0.322220341597243	-0.906005612078667	Putative polyamine transport protein; fungal-specific (no human or murine homolog)
orf19.7670		24hmax	0.190106477884343	-0.555533783461704	0.404326872115895	0.956093544480544	1.08453701223684	Putative Ca2+/H+ antiporter; fungal-specific (no human or murine homolog)
orf19.1590		6hmax	0.215775170300839	0.303242123566907	0.663729625921259	0.27265311605857	-0.398379006571459	Predicted ORF in Assemblies 19	20 and 21
orf19.7675		3hmax	-0.0438624338843745	0.777169829955989	0.690408067924356	0.087571687328164	0.0620673007470202	ORF Predicted by Annotation Working Group
orf19.826		24hmax	-0.945315393988037	-0.628907745091509	-0.518569999949772	-0.00861979703096559	0.140592762423206	Predicted ORF in Assemblies 19	20 and 21
orf19.2247		12hmax	0.667884638891726	-0.0222708567891925	0.217947228584105	1.02021206966004	-0.526309559076475	Predicted ORF in Assemblies 19	20 and 21
orf19.1514		12hmin	-0.436619558179976	-0.914841051698923	-0.575944075493966	-0.722200380580428	-0.399469262913958	Predicted ORF in Assemblies 19	20 and 21
orf19.424	TRP99	1hmax	0.162710891489771	-0.28952989895842	-0.421189907361378	-0.921259935381096	-0.419174977170602	Protein described as thioredoxin peroxidase/alkyl hydroperoxide reductase; transcriptionally regulated by iron; expression greater in low iron; regulated by Gcn4p; induced in response to amino acid starvation (3-aminotriazole treatment)
orf19.4116		12hmax	0.359290556524643	0.418125672279156	0.0624242078980596	0.891054362560544	-0.119126087713594	Protein not essential for viability
orf19.1449		24hmax	0.610514625385073	0.377536346844378	0.337133616953578	0.73460540863118	1.30526516845364	Increased transcription is observed in an azole-resistant strain that overexpresses MDR1; protein detected by mass spec in exponential and stationary phase cultures
orf19.223		12hmin	-0.677946701560128	-0.840892038061694	-0.929554731464475	-0.947258981993824	-0.377987653664141	Predicted ORF in Assemblies 19	20 and 21; increased expression in response to prostaglandins
orf19.2249		12hmax	-0.628239320699778	-0.182771432644195	-0.631660015499727	0.0344737881387575	-1.14877909957974	Predicted ORF in Assemblies 19	20 and 21; decreased expression observed in an ssr1 homozygous null mutant
orf19.3319		12hmin	-0.793756848029801	-0.704737900962252	-0.71412140458164	-0.800712362201535	-0.676099884960086	Predicted ORF in Assemblies 19	20 and 21
orf19.5231.2		3hmax	-0.192580783597862	1.14843771719477	0.386896827186389	0.463770032819154	0.0589069076316706	ORF Predicted by Annotation Working Group
orf19.3318		24hmax	0.165808828706086	0.362198057514048	0.496964920259496	0.772127429760823	1.28021042037062	Predicted ORF in Assemblies 19	20 and 21
orf19.5077		24hmax	-0.478353265492818	-0.793493517692095	-0.772216820366507	-0.595158518952384	-0.309553816360182	Predicted ORF in Assemblies 19	20 and 21; repressed by nitric oxide; possibly spurious ORF (Annotation Working Group prediction)
orf19.1366		6hmax	0.458481453400047	0.632611796203942	0.760967738887642	0.691773309307787	-0.227678112094999	Predicted ORF in Assemblies 19	20 and 21
orf19.412		1hmax	0.910430036869928	0.731534858804838	0.768622988027988	0.310766543194998	-0.159493807526892	Predicted ORF in Assemblies 19	20 and 21
orf19.5747		12hmin	-1.083489925639	-1.24903984162702	-0.899524100195071	-1.86752665940594	0.315633590673418	Predicted ORF in Assemblies 19	20 and 21
orf19.1389		3hmax	1.08525989080903	1.47856609850959	1.27895181724875	0.592279635624468	0.39397357521048	Predicted ORF in Assemblies 19	20 and 21
orf19.413		24hmax	0.200237005931379	0.339346809163027	0.562122641378959	0.740777733274101	0.78548870812631	Transcription is positively regulated by Sfu1p
orf19.5129		12hmin	-0.670514463273646	-0.736571309518096	-1.10092113536723	-1.13236209416227	0.0808487377469599	Predicted ORF in Assemblies 19	20 and 21
orf19.1535		3hmax	0.305666892767939	1.66068279944437	0.570211204516152	-0.270477304394178	-0.0303142116815736	Predicted ORF in Assemblies 19	20 and 21; possibly spurious ORF (Annotation Working Group prediction)
orf19.1539		3hmax	0.59497669454142	0.994285371254175	0.611194512921265	0.277292273901392	-0.427346546561323	Predicted ORF in Assemblies 19	20 and 21; highly induced upon biofilm formation
orf19.5039		12hmin	-1.40656491749209	-0.389880148766141	-0.921917976540909	-1.63529168094723	-0.500648884654874	Predicted ORF in Assemblies 19	20 and 21
orf19.5459		1hmax	2.20657131536758	2.00655436415637	1.63115641725363	0.997567422337617	0.539043395832379	Putative protein of unknown function	transcription is upregulated in an RHE model of oral candidiasis and in clinical isolates from HIV+ patients with oral candidiasis; predicted ORF in Assemblies 19	20 and 21
orf19.2168		12hmax	-0.106469335921382	0.389710161985347	0.330532057184035	0.677851448807787	-0.308602900370745	Predicted ORF in Assemblies 19	20 and 21
orf19.4029		3hmax	0.731362957781144	1.01055099193652	0.871085565300042	0.380867879262912	0.184451827816059	Predicted ORF in Assemblies 19	20 and 21
orf19.1585	ZRT2	12hmax	0.0805661129258088	0.437028559560233	0.532835773932968	1.9549306936288	1.16111886471414	Protein described as predicted zinc transporter; ciclopirox olamine	fluconazole	or alkaline downregulated; transcriptionally induced by interaction with macrophage; amphotericin B induced
orf19.433		6hmax	0.145485386776554	-0.112411234165086	2.71801625274175	-0.0828865141739775	0.361419903038343	Predicted ORF in Assemblies 19	20 and 21
orf19.2257		1hmax	-0.402755380478536	-1.0029493360503	-0.906354964308627	-1.04903057814286	-0.735657011206199	Predicted ORF in Assemblies 19	20 and 21
orf19.6227		24hmax	0.0778353067950134	-1.13288343365427	-0.808224313311525	-0.172825486619977	-0.146625208862725	Predicted ORF in Assemblies 19	20 and 21
orf19.409		1hmax	-0.432359475574023	-0.704286308360371	-0.991423791115116	-0.89885449859475	-1.35345022023965	Predicted membrane protein; similar to S. cerevisiae Ynr018Wp
orf19.5954		12hmax	0.088420185886915	0.221184957478798	-0.155194068240003	1.18329934961238	0.271461923051795	Predicted ORF in Assemblies 19	20 and 21
orf19.6766		12hmax	-0.719167908205894	-0.98570066950826	-0.603136906149691	0.43348938246298	-0.241518736903532	Predicted ORF in Assemblies 19	20 and 21
orf19.5894		24hmax	0.101870895486038	0.362683658595171	0.169256937507073	0.408069961544855	2.19933522887871	Predicted ORF in Assemblies 19	20 and 21
orf19.6923		3hmax	0.940789698299599	1.09906137101907	0.607301130449265	0.84198076251122	-0.214967508273837	Predicted ORF in Assemblies 19	20 and 21
orf19.6780	MET8	12hmin	-0.726387506029154	-0.984631241140754	-0.589037776139039	-1.00349631550689	-0.416075488880511	Predicted ORF in Assemblies 19	20 and 21; regulated by Gcn2p and Gcn4p
orf19.6778		24hmax	-0.646479792627067	-0.74744929676544	-0.585843084357778	-0.465019430391977	0.723764254330692	Predicted ORF in Assemblies 19	20 and 21
orf19.6776	GCD2	12hmax	-0.364627058509506	-0.499030481354219	-0.36555856285387	0.701601864398072	0.0601005061184577	Putative translation initiation factor; genes encoding ribosomal subunits	translation factors	and tRNA synthetases are downregulated upon phagocytosis by murine macrophage
orf19.5975		24hmax	0.46157768678559	0.399404296812242	1.52909736567508	2.10025875400181	3.00303938010519	Putative transcription factor with zinc finger DNA-binding motif; fluconazole-downregulated; expression regulated during planktonic growth; increased expression observed in an ssr1 homozygous null mutant
orf19.1691		12hmin	-0.648645857739474	-0.559010821370344	-1.14627052862106	-2.43534051108539	-0.871673532719465	Predicted ORF in Assemblies 19	20 and 21; fluconazole-induced; filament induced; Hog1p-induced; regulated by Nrg1p	Tup1p; increased expression in response to prostaglandins
orf19.5977	CEM1	3hmax	0.578282054424241	2.06530932696868	0.838279344213187	0.078839858790371	0.606126836818156	Protein likely to be essential for growth	based on an insertional mutagenesis strategy; similar to S. cerevisiae Cem1p	which is an acyl carrier protein involved in fatty acid biosynthesis
orf19.5978		3hmax	0.468477884202803	1.44639622596965	0.89798687757909	0.130952702132545	0.145301937154903	Predicted ORF in Assemblies 19	20 and 21
orf19.5956		6hmax	-0.080434476438529	0.0347864284216386	0.693152841519888	-0.371906234015237	0.0738522556556376	Predicted ORF in Assemblies 19	20 and 21
orf19.6758		12hmax	-0.285988021647737	-0.184961375072013	-1.03745191942674	-0.232446471722967	-0.320756177767973	Predicted ORF in Assemblies 19	20 and 21
orf19.807	CHS5	6hmax	0.0041653891508663	0.412407475401778	1.00774179725574	0.94360269815963	-0.042422829806762	Putative chitin biosynthesis protein; fungal-specific (no human or murine homolog); transcription decreases upon yeast-to-hyphal switch
orf19.6831	PRP5	24hmax	-0.0365615303367779	-0.73510978566494	0.0137495250947624	0.298429986659194	0.273369214414407	Protein described as a pre-mRNA processing RNA-helicase; induced upon adherence to polystyrene
orf19.3681		1hmax	1.01036146977102	0.395782319432581	0.666887062038821	0.283439121047801	0.520805528485476	Predicted ORF in Assemblies 19	20 and 21
orf19.3616	ERG9	12hmin	-1.31828687405422	-1.17159383606184	-1.08920981547229	-1.7950885436165	-0.891242213045631	Putative farnesyl-diphosphate farnesyl transferase (squalene synthase) involved in the sterol biosynthesis pathway; likely to be essential for growth; regulated by fluconazole and lovastatin; amphotericin B	caspofungin repressed
orf19.5885		1hmax	0.0680604232690652	-0.555379513540994	-0.399942390557396	-1.21463020290779	-0.341918330895603	Predicted ORF in Assemblies 19	20 and 21; flucytosine induced
orf19.3686		24hmax	-0.900676373270057	-1.04194403680001	-1.0725322017251	-0.687811873201874	-0.257931269155093	Predicted ORF in Assemblies 19	20 and 21
orf19.1376		12hmin	-0.707284937465048	-0.609257960394794	-0.852151939931699	-1.07458614855293	-0.37630546122017	Predicted ORF in Assemblies 19	20 and 21
orf19.2525	LYS12	3hmax	-0.265790164186322	0.134849046859332	-0.545343800880535	-1.29923596686395	-1.09627400408968	Protein described as mitochondrial homoisocitrate dehydrogenase; clade-associated gene expression; protein level decreased in stationary phase cultures
orf19.2809	CTN3	12hmax	0.387077866103781	1.11762835621627	0.73658172425412	1.84373815381786	0.845297130618267	Predicted peroxisomal carnitine acetyl transferase; Ura+ deletion strain has no obvious metabolic	hyphal	or virulence defects; transcription induced by macrophage engulfment	hyphal growth	starvation	or nonfermentable carbon sources
orf19.6948	CCC1	12hmin	0.431734826881588	0.353066177840135	0.0723874546844248	-1.08133267773778	0.0766543993260478	Protein described as predicted manganese transporter; alkaline downregulated; shows colony morphology-related gene regulation by Ssn6p; repressed by nitric oxide
orf19.779		24hmax	-0.642331001057128	-1.48903869414353	-0.832376348551425	-0.765859818694518	-0.363542783114867	Predicted ORF in Assemblies 19	20 and 21
orf19.1107		24hmax	-0.359606574998935	-0.289062366061248	-0.00516123754410185	0.420704306760612	0.998277266080386	Predicted ORF in Assemblies 19	20 and 21
orf19.4983		24hmax	-0.86088978370329	-0.59650756650425	-0.690964487938471	-0.441395210645076	-0.136062637899409	Predicted ORF in Assemblies 19	20 and 21
orf19.6983		24hmax	0.177864357731975	0.111106157707944	0.0196515369406375	0.589597922145428	1.25463959990589	Predicted ORF in Assemblies 19	20 and 21; repressed by nitric oxide
orf19.2242	PRB1	24hmax	-0.720638912241664	-1.05252151621505	-0.374297917156737	-0.162637916059524	0.233271513835773	Putative endoprotease B; regulated by heat	carbon source (GlcNAc-induced)	nitrogen	macrophage response	human neutrophils; putative D200-H232-S389 catalytic triad; similar to (but does not replace) S. cerevisiae vacuolar B protease Prb1p
orf19.2192	GDH2	12hmax	-0.319367627312317	0.514003376430797	0.395307492275387	1.85399109016285	0.765842813872148	Putative NAD-specific glutamate dehydrogenase; fungal-specific (no human or murine homolog); transcription is regulated by Nrg1p	Mig1p	Tup1p	and Gcn4p
orf19.6976		12hmin	-0.681510510510015	-0.827364908367328	-0.401827300598865	-1.0847695753169	-0.0922360007297266	Predicted membrane transporter; member of the proton coupled folate transporter/heme carrier protein (PCFT/HCP) family	major facilitator superfamily (MFS); virulence-group-correlated expression
orf19.781		1hmax	0.976472217453811	-0.0981252074523806	0.209815442385011	-0.0954101514953013	-0.0151811094810805	Putative urea transporter; fungal-specific (no human or murine homolog)
orf19.2540	SAS3	3hmax	0.171180537487321	1.64360538020541	0.923703713809347	-0.32559033835949	0.215393286774657	Similar to silencing proteins; increased transcription is observed upon fluphenazine treatment
orf19.7486	MRPL6	24hmax	-0.95895268571487	-1.20139283235477	-0.846120933078129	-0.633162583449265	-0.09062711812626	Putative mitochondrial ribosomal protein
orf19.1028		12hmin	0.130879849964182	-0.606765914208678	-0.144447936486971	-0.738660319163973	0.07552563700699	Predicted ORF in Assemblies 19	20 and 21
orf19.6275		3hmax	0.134245906429854	1.32164144049119	0.77633030835888	0.105394414567191	0.456479554346805	Predicted ORF in Assemblies 19	20 and 21
orf19.3676	ABP140	1hmax	-0.138827566437327	-0.582860467260487	-0.271414755254602	-0.600198889520427	-0.386481239209235	Protein similar to S. cerevisiae actin-binding protein Abp140p; induced upon biofilm formation
orf19.6790		3hmax	0.228046806336459	0.815167034977362	0.82177102070393	0.184507745675008	0.1374697678854	Predicted ORF in Assemblies 19	20 and 21
orf19.4455		3hmax	-0.274803660447362	1.13619571478572	0.606054224884803	0.754217486628292	0.17268330725385	Predicted ORF in Assemblies 19	20 and 21
orf19.1212		6hmax	0.663263931804574	0.615021090141437	0.94897282479924	0.679178232354456	0.166197316880172	Predicted ORF in Assemblies 19	20 and 21
orf19.6792	RRD1	6hmax	0.388420495283436	-0.0903882128449447	0.652228467133001	0.337978190967092	0.144811058173113	Predicted ORF in Assemblies 19	20 and 21; caspofungin induced
orf19.5321		3hmax	0.170598506714211	0.730135089418249	0.746801587443382	-0.0354515123777181	-0.284377090286581	Predicted ORF in Assemblies 19	20 and 21
orf19.1714	PGA44	12hmax	0.433027505723969	0.137518184435197	0.22358469227888	0.913657259255765	-0.0264224417312101	Putative GPI-anchored protein of unknown function
orf19.1641		1hmax	0.959943741372655	0.343252607001892	0.24496229145905	0.441004969080939	0.45715322372062	Predicted ORF in Assemblies 19	20 and 21
orf19.4962		6hmax	0.300096612546166	0.636920388168564	1.70370996500192	0.246794057387058	-0.0404000593668973	Predicted ORF in Assemblies 19	20 and 21
orf19.279		6hmax	0.342885409932592	0.519012465160587	0.652099473848354	0.454512875394644	0.0855683689290798	Predicted ORF in Assemblies 19	20 and 21
orf19.3350	MRP20	24hmax	-1.31990657466797	-1.00531640207507	-0.957868634019657	-0.68934056879375	-0.759280317517961	Protein described as component of mitochondrial ribosome; decreased expression in hyphae compared to yeast-form cells
orf19.281		1hmax	1.28162309921556	0.357603709670987	0.536897914673358	0.37433620833357	0.245872058241276	Predicted ORF in Assemblies 19	20 and 21
orf19.6732		1hmax	0.955677034645233	0.139907157463256	0.192605178569463	0.161291498173201	-0.317927693738667	Predicted ORF in Assemblies 19	20 and 21
orf19.6730		24hmax	-0.325368146535159	-0.190568967818292	-0.879252310094118	-0.0861100946122453	0.0197891642485213	Predicted ORF in Assemblies 19	20 and 21
orf19.4707		3hmax	0.417657219225756	1.37844195243911	0.503758699360588	-0.305730928013725	-0.161364901225904	Putative secreted acid sphingomyelin phosphodiesterase; possible Kex2p substrate
orf19.7452		3hmax	-0.0731394355708961	0.998055364741236	1.07755955344001	0.906554416721597	0.0507794340291759	Predicted ORF in Assemblies 19	20 and 21
orf19.1600		12hmax	0.301932346735803	0.0810375504143419	0.246757297539593	1.01223614258332	0.0698470302017994	Predicted ORF in Assemblies 19	20 and 21
orf19.274	TFC4	24hmax	-0.602403296251076	-1.33541702926071	-1.11114641323993	-0.539909323815797	-0.259974803743143	Predicted ORF in Assemblies 19	20 and 21; transcriptionally activated by Mnl1p under weak acid stress
orf19.7380		12hmax	0.352027661121815	0.670523646183856	0.243484940674681	0.720360291842852	-0.185614306272635	Predicted ORF in Assemblies 19	20 and 21
orf19.344		1hmax	1.54536726159969	0.664704059067936	0.828030653144627	0.470522002942835	0.464307872906125	Predicted ORF in Assemblies 19	20 and 21; increased transcription is observed upon fluphenazine treatment or in an azole-resistant strain that overexpresses CDR1 and CDR2; possibly transcriptionally regulated by Tac1p; possibly spurious ORF (Annotation W
orf19.6264		3hmax	0.030255998977299	1.06605827684099	0.407759093203696	-0.0900527998672063	-0.0346170724385947	Predicted ORF in Assemblies 19	20 and 21; possibly spurious ORF (Annotation Working Group prediction)
orf19.7386		3hmax	-0.856974764772674	0.330817924721509	-0.577460882263341	-1.1552552061616	-0.214017876342465	Predicted ORF in Assemblies 19	20 and 21
orf19.7621		3hmax	-0.189146615276787	0.74271703403172	0.29621643150697	-0.0517370661172927	0.345468894912036	Predicted ORF in Assemblies 19	20 and 21
orf19.718		12hmax	0.428863299207435	0.489467528931344	0.345845195652995	0.886457761100505	0.0808298585901995	Putative RNA polymerase I subunit
orf19.372		12hmax	0.19155895638987	0.130292595358473	0.212805657819118	0.720161065234941	0.217337259330507	Predicted ORF in Assemblies 19	20 and 21
orf19.6220.4		12hmin	-0.701449006634059	-0.325048990050462	-0.489720598924118	-1.20173477061295	0.322257902394664	ORF Predicted by Annotation Working Group
orf19.5927	RPS15	1hmax	0.844515240905753	0.903228000987909	0.549808893970406	0.137354574007734	0.298747649822131	Putative ribosomal protein; macrophage/pseudohyphal-induced after 16 h; genes encoding cytoplasmic ribosomal subunits	translation factors	and tRNA synthetases are downregulated upon phagocytosis by murine macrophage
orf19.6259		12hmax	-0.401894195529036	-0.0799256375333797	-0.753646776853498	-0.0687041567254167	-0.213371299966355	Predicted ORF in Assemblies 19	20 and 21
orf19.5854	SBP1	12hmin	-0.51827089885248	-0.661316574119825	-1.01861379044806	-1.09079694628988	-0.173953627987435	Similar to RNA binding proteins; downregulated upon adherence to polystyrene; protein detected by mass spec in exponential and stationary phase cultures
orf19.2791		24hmax	0.23364072936622	-0.220918471472253	-0.589689283407671	0.956968120867424	1.63301334325663	Predicted ORF in Assemblies 19	20 and 21
orf19.5870	CTP1	1hmax	-0.300595361240798	-0.530823818198357	-0.351902239941892	-0.84178822428905	-0.476891658739184	Predicted ORF in Assemblies 19	20 and 21; flucytosine induced; amphotericin B repressed	caspofungin repressed
orf19.291		12hmin	0.000102346449843507	0.0462603648396369	-0.239413150786411	-0.11290542166963	0.84226298090577	Predicted ORF in Assemblies 19	20 and 21
orf19.6816		3hmax	-0.795992900393799	-0.326210767595699	-0.653851051768257	-0.975030850845446	-0.722852168967824	Predicted ORF in Assemblies 19	20 and 21
orf19.6713		3hmax	0.500847697120171	1.41557706565806	0.453979125035676	0.780580237070155	0.0843192431255921	Predicted ORF in Assemblies 19	20 and 21
orf19.6748		1hmax	-0.0714350129514423	-0.958346810146752	-1.09921437296811	-1.29712249395084	-0.687577191296333	Predicted ORF in Assemblies 19	20 and 21
orf19.6230		24hmax	-1.0148477173777	-1.0874961437511	-1.03123223911824	-0.493702293419636	-0.61072415323612	Predicted ORF in Assemblies 19	20 and 21
orf19.5873	POL1	3hmax	0.317059482143192	1.18782223091402	0.859287862370531	0.570796113120168	0.231349900518479	Protein described as DNA directed DNA polymerase alpha; RNA abundance regulated by tyrosol and cell density
orf19.1450		6hmax	0.323024963429005	0.163311769371564	1.53449898757651	0.465694653048125	1.30154657425455	Predicted ORF in Assemblies 19	20 and 21; possibly spurious ORF (Annotation Working Group prediction)
orf19.5876		12hmin	-0.179654934997115	-0.519800007903942	-0.72439869144535	-0.703560851285767	-0.0421604118667126	Predicted ORF in Assemblies 19	20 and 21; greater mRNA abundance observed in a cyr1 homozygous null mutant than in wild type; transcription is induced in response to alpha pheromone in SpiderM medium
orf19.5874		3hmax	0.207500875984503	0.911663496148668	0.245773319044538	0.196013498944375	-0.0601047995835185	Predicted ORF in Assemblies 19	20 and 21
orf19.296		1hmax	1.29682291199397	0.590668206417134	0.233244459813379	0.507879812635256	0.440491111720064	Predicted ORF in Assemblies 19	20 and 21
orf19.286		6hmax	0.501690465606526	0.1869245566407	0.748789016630135	0.118416401831003	0.098700587846366	Decreased transcription is observed upon fluphenazine treatment; possibly spurious ORF (Annotation Working Group prediction)
orf19.3694		6hmax	-0.0888409530203074	-0.562764132718997	0.0476031722482982	-0.138917964111273	-0.170507873432461	Predicted ORF in Assemblies 19	20 and 21
orf19.6736		24hmax	-0.0737749391539886	0.272452475122685	-0.0164256224589417	0.596590879998287	0.57872473050757	Predicted ORF in Assemblies 19	20 and 21
orf19.931		1hmax	1.34523420979043	0.0869864181404702	-0.100230924524767	-1.09154081157235	-0.0121378459822629	Predicted ORF in Assemblies 19	20 and 21
orf19.2930		3hmax	0.328810008142889	0.714346501207144	0.501625979216816	-0.125821008460457	0.0119687432021871	Predicted ORF in Assemblies 19	20 and 21
orf19.4191.1		1hmax	-0.233622506011258	-0.997427791307085	-0.767060735043765	-1.31880983497871	-0.618709927751649	ORF Predicted by Annotation Working Group
orf19.7398		12hmax	-0.379768624191629	0.146587749535618	0.249364964370966	1.28600596632895	0.147545875165155	Predicted ORF in Assemblies 19	20 and 21; decreased expression in response to prostaglandins
orf19.1725		12hmax	1.18259773846581	0.927940262501818	0.899789810106909	1.44060971448459	0.137203742840166	Predicted ORF in Assemblies 19	20 and 21
orf19.7396		12hmax	0.109064290352127	0.1369494307262	0.627779011500901	0.784223476128441	0.518348588368039	Predicted ORF in Assemblies 19	20 and 21
orf19.5938	SEN1	3hmax	-0.0368083941256339	0.830383750463703	-0.403500110954486	0.448138736197107	0.269711958482189	Predicted ORF in Assemblies 19	20 and 21; decreased expression in response to prostaglandins
orf19.4522		1hmax	1.1375722243409	0.207019865886211	0.572361581014663	0.0870155996946043	0.103107193618364	Predicted ORF in Assemblies 19	20 and 21
orf19.2179.2	RPS10	1hmax	-0.66079484204126	-0.504602947125096	-0.798471091343979	-1.36156013102755	-0.873144981831802	Predicted ribosomal protein; downregulated in the presence of human whole blood or polymorphonuclear (PMN) cells
orf19.4523		12hmax	0.00843250853357792	0.33068900317505	0.411594708109743	0.721211961485598	-0.0703794108302899	Predicted ORF in Assemblies 19	20 and 21
orf19.5749	SBA1	3hmax	0.439067630462543	1.15272474776077	0.79688021185829	-0.0135551794426583	0.122235875236319	Similar to co-chaperones; transcriptionally regulated by iron; expression greater in high iron; farnesol-	heavy metal (cadmium) stress-induced; protein level decreased in stationary phase cultures
orf19.4090		6hmax	0.284660582686752	0.351410576028302	1.52144225706566	0.115847512007167	0.304652493902393	Predicted membrane transporter	member of the fucose:proton symporter (FHS) family	major facilitator superfamily (MFS)
orf19.4125		3hmax	-0.0279959845733001	1.55561361898982	1.51610256770546	0.166419346610542	-0.00705294909341991	Putative transcription factor with zinc finger DNA-binding motif
orf19.1573		6hmax	-0.311928489821224	-0.0116531696054292	1.36914967196802	0.510076358565528	-0.0129372733807163	Predicted ORF in Assemblies 19	20 and 21
orf19.6070	ENA2	24hmax	-0.0461461227864124	0.964877368416982	0.220326555884582	1.10815607530344	1.89405260588232	Protein described as sodium transporter; transcription is upregulated in response to ciclopirox olamine; alkaline upregulated by Rim101p; repressed upon high-level peroxide stress; upregulated in oral candidiasis clinical isolates
orf19.4526	HSP30	12hmax	-0.0123741161989984	0.526300402762793	-0.075126599206008	0.755926190534652	0.284798520425672	Protein described as similar to heat shock protein; fluconazole-downregulated; amphotericin B induced
orf19.5793	PR26	12hmin	-0.150323841636733	-0.67647109202253	0.0909010760866475	-0.996039499099536	-0.048847652508113	Protein with similarity to proteasomal 26S regulatory subunit of S. cerevisiae	H. sapiens	Methanobacterium thermoautotrophicum (Archaebacterium)
orf19.1580		1hmax	0.599711315514311	0.26196599994741	0.347539552010917	-0.137870645177071	-0.462917207110377	Predicted ORF in Assemblies 19	20 and 21
orf19.2844		1hmax	-0.801908023812636	-0.82138022053154	-1.06296670447452	-1.31872505019117	-1.01001035442693	Predicted ORF in Assemblies 19	20 and 21; induced in core caspofungin response
orf19.5801	RNR21	12hmin	-1.29313586036024	-1.00359066040145	-1.15346333386358	-2.02305828359605	-0.58346343084218	Protein described as similar to ribonucleoside-diphosphate reductase; regulated by tyrosol and cell density; transcription is upregulated in response to treatment with ciclopirox olamine; fluconazole or flucytosine induced
orf19.5213		6hmax	1.04418225499703	0.852540514461524	1.40195086428527	1.45578124041887	0.782588446477442	Putative protein of unknown function	transcription is upregulated in clinical isolates from HIV+ patients with oral candidiasis; predicted ORF in Assemblies 19	20 and 21
orf19.3610		3hmax	0.25867744724624	0.981537307241906	0.00851290495725598	-0.0813207645417401	0.364564968151996	Predicted ORF in Assemblies 19	20 and 21; upregulation correlates with clinical development of fluconazole resistance
orf19.6881	YTH1	12hmin	-0.141049401063877	-0.979098682328048	-0.62396267512139	-1.04585223599586	-0.0649247267188855	Protein described as an mRNA cleavage and polyadenylation specificity factor; transcription is regulated upon yeast-hyphal switch; decreased expression in hyphae compared to yeast-form cells; fluconazole or flucytosine induced
orf19.5212		6hmax	0.572623893446985	0.108939747937177	0.757027119592068	-0.139134553489289	0.0985503685735696	Predicted ORF in Assemblies 19	20 and 21
orf19.1868	RNR22	3hmax	-0.788833083962199	0.247881139390455	-0.484069118096397	-1.39380010440872	-0.603358087168456	Protein described as ribonucleoside diphosphate reductase; shows colony morphology-related gene regulation by Ssn6p; RNA abundance regulated by tyrosol and cell density
orf19.921		3hmax	-0.340960607301488	1.32573013462398	0.453550862976223	-0.246607756491701	-0.12506480448742	Predicted ORF in Assemblies 19	20 and 21
orf19.3544		24hmax	0.0322447979198825	0.16759761292882	0.19539868765911	0.528484292220182	1.73473850224251	Predicted ORF in Assemblies 19	20 and 21
orf19.5370		24hmax	1.1846184214565	1.05030052640443	0.065981389053252	1.37875992196505	1.23556814951915	Predicted ORF in Assemblies 19	20 and 21
orf19.6889	MKK2	24hmax	-0.220660987165253	-0.880055274234131	-0.850054407294116	-0.170962020107792	-0.32702744146217	Protein not essential for viability; similar to S. cerevisiae Mkk2p	which is a MAP kinase kinase involved in signal transduction; macrophage-downregulated gene
orf19.3541	ERF1	12hmax	-0.0662968652617324	-0.212403422726043	-0.594702115400143	-0.0351813354270019	-0.188123000442864	Putative translation release factor 1	which interacts with stop codons and promotes release of nascent peptides from ribosomes
orf19.3542	LEM3	1hmax	0.883152866214948	0.92055094310595	0.258959618140982	0.740370982559163	0.535146916645012	Predicted ORF in Assemblies 19	20 and 21; mutation causes increased resistance to miltefosine
orf19.7043		24hmax	-0.219236461612854	1.03922910493295	0.284420701317899	0.521976378433328	1.14866757911224	Predicted ORF in Assemblies 19	20 and 21
orf19.6868		1hmax	-0.0614029397534384	-0.797320525054379	-0.334058178299234	-1.2158269484152	-0.483662310611892	Predicted ORF in Assemblies 19	20 and 21
orf19.3459		6hmax	0.32656894044256	-0.267588308127386	0.560817894454251	0.376853160982658	0.0641575628283914	Predicted ORF in Assemblies 19	20 and 21
orf19.6879		3hmax	0.477595237309363	1.28747412216536	0.38660866848227	0.36230761256729	-0.0388676794516678	Predicted ORF in Assemblies 19	20 and 21
orf19.3531		12hmin	-0.274099878546251	-0.460741155018039	-0.47554634117939	-0.742719034677282	-0.272457480357083	Predicted ORF in Assemblies 19	20 and 21
orf19.3002	RPS1	12hmin	-0.309153475856364	-0.503316535196678	-1.06171014312595	-0.828272397923382	0.105938663308139	Probable ortholog of S. cerevisiae ribosomal protein Rp10 (Rps1Ap and Rps1Bp)	elicits a host antibody response during infection; transcription is induced during active growth
orf19.2166		24hmax	-1.21749362896037	-1.02204980333164	-1.20429873523408	-0.865089482866379	-0.400992985317957	Predicted ORF in Assemblies 19	20 and 21
orf19.3009		1hmax	1.20241961023417	-0.040883045468465	-0.380644491647587	-0.665826615601785	0.130354503744204	Protein not essential for viability
orf19.4548	MAK32	24hmax	-0.420225117780653	-0.635855834459274	-0.362017904354543	-0.167004489396644	-0.0925033829248964	Downregulated upon adherence to polystyrene
orf19.7608		12hmax	-0.0344247793369281	0.723950227589131	0.54937331392954	0.81408634212355	-0.233940411515763	Predicted ORF in Assemblies 19	20 and 21; fluconazole-downregulated; possibly spurious ORF (Annotation Working Group prediction)
orf19.2936		3hmax	0.124940781965655	0.607317641899474	0.144195656380969	0.341270508429231	-0.107107628981714	Predicted ORF in Assemblies 19	20 and 21
orf19.1061	HHT21	12hmin	-0.762264465562305	-0.501645287318296	-0.922310897035263	-2.06975467443724	-0.548815447727365	Putative histone H3; amphotericin B repressed; regulated by Efg1p; farnesol regulated
orf19.4540	UBC8	12hmin	-0.966360051516633	-0.777802229026837	-1.11487295228402	-1.35728754564304	-0.229470443362316	Protein similar to S. cerevisiae Ubc8p; transcription is induced in response to alpha pheromone in SpiderM medium
orf19.2953		3hmax	-0.598748840298306	-0.042192479073881	-0.771989942220128	-0.856905568753024	-0.636815365264901	Predicted ORF in Assemblies 19	20 and 21
orf19.3278	GSY1	24hmax	-0.500566668232012	-0.630773691855927	-0.434289870297285	0.240173222700348	-0.0192191009015976	Protein described as glycogen synthase; enzyme of glycogen metabolism; transcription downregulated upon yeast-hyphal switch and regulated by Efg1p; strong oxidative stress induced; shows colony morphology-related gene regulation by Ssn6p
orf19.1467	COX13	24hmax	-1.06078075935195	-0.265620839590333	-0.408782678065432	0.114144142377567	-0.0377531599337265	Predicted ORF in Assemblies 19	20 and 21; flucytosine induced; repressed by nitric oxide
orf19.2951	HOM6	12hmin	-0.682357114034472	-0.26501412865755	-0.86454178742803	-1.75564812808629	-0.0101896564380011	Protein described as homoserine dehydrogenase; regulated by Gcn4p; induced in response to amino acid starvation (3-aminotriazole treatment); macrophage-induced protein; protein level decreased in stationary phase cultures
orf19.2439		12hmin	-0.331999571122567	-0.447923827771306	-0.251702187523308	-0.867614533540647	-0.137833670188296	Predicted ORF in Assemblies 19	20 and 21; shows colony morphology-related gene regulation by Ssn6p
orf19.2438		12hmin	-0.911596860416354	-0.542220805301374	-0.444185510636831	-0.660006490096784	-0.0380600004402281	Predicted ORF in Assemblies 19	20 and 21
orf19.2276		1hmax	-0.210347685360252	-0.854682131995696	-0.909045930226603	-1.26909762944449	-0.705110881308675	Predicted ORF in Assemblies 19	20 and 21
orf19.2435	MSI3	24hmax	-1.01824699564829	-0.94213746297535	-1.29216813530872	-0.251020449408567	-0.215242028188814	Protein of the HSP70 family; antigenic; functional homolog of S. cerevisiae Msi3p; physically interacts (by 2-hybrid) with Cgr1p; transcriptionally regulated by iron; expression greater in high iron; farnesol downregulated in biofilm
orf19.3626.1		3hmax	0.247042864936589	0.96051413281773	0.302828394539682	0.240981394240932	-0.0699239888709455	ORF added to Assembly 21 based on comparative genome analysis
orf19.2282		24hmax	-1.13709831456695	-1.13591077716604	-1.79140325705908	-0.856963044171571	-0.689841009490441	Predicted ORF in Assemblies 19	20 and 21
orf19.4112		3hmax	-0.0562133504104996	1.63692406594767	0.468382158698465	0.762292744087598	0.0621730914672118	Predicted ORF in Assemblies 19	20 and 21
orf19.2410	SYS3	24hmax	0.0181804732080892	-0.912607719196134	-0.919892008790419	-0.0584399238424891	0.0479812228778415	Protein similar to S. cerevisiae Sys3p; putative role in endosome-Golgi vesicle docking; upregulated in biofilm; induced upon adherence to polystyrene
orf19.3684		1hmax	0.96019692936218	0.168104906751355	0.598714313632531	0.498195025316729	0.569609009142878	Predicted ORF in Assemblies 19	20 and 21
orf19.762		3hmax	0.420047167536265	1.761656949025	0.782567661175488	0.742815838825899	0.980453297585771	Predicted ORF in Assemblies 19	20 and 21
orf19.1647		12hmax	0.735412596410295	0.0535173554318229	0.419075343873543	0.686321280511983	0.0297741921512386	Predicted ORF in Assemblies 19	20 and 21
orf19.1049		6hmax	0.0475930285857566	0.180072591991213	1.63608717133921	-0.218458704639406	0.141469236927727	Predicted ORF in Assemblies 19	20 and 21; expression upregulated during planktonic growth
orf19.3060		12hmin	-0.600443019781729	-1.05072823703953	-0.650486339541348	-1.23534286538223	0.408250694329245	Predicted ORF in Assemblies 19	20 and 21
orf19.3063		24hmax	-0.506335935126988	-1.10937259290338	-0.596459478940766	-0.673414462322577	-0.300157059154974	Predicted ORF in Assemblies 19	20 and 21
orf19.7360		24hmax	-0.664171752808873	-1.07229631681482	-0.460170030990337	-0.599004986210315	-0.159594523823501	Predicted ORF in Assemblies 19	20 and 21
orf19.3049		3hmax	0.414120669911259	0.775767604162407	0.0342504866764339	0.238362976809037	-0.00918180217801554	Predicted ORF in Assemblies 19	20 and 21
orf19.3045		6hmax	0.3581514681193	0.104502986839984	1.02780143981178	0.166228701217947	0.0858089088284171	Predicted ORF in Assemblies 19	20 and 21; virulence-group-correlated expression
orf19.3058		12hmax	0.386343203123913	0.544565986639524	0.439521345504093	0.9531560060405	-0.0508711954086892	Predicted ORF in Assemblies 19	20 and 21
orf19.2028	MXR1	3hmax	-0.743734933484648	-0.328642507372331	-0.699702707885553	-1.06571930629665	-1.23856922053691	Protein described as a methionine sulfoxide reductase; flucytosine induced; Plc1p-regulated; upregulated in the presence of human neutrophils; macrophage regulated (gene induced	protein decreased); possibly adherence-induced
orf19.4498		1hmax	1.62631699485142	0.368325609392499	0.728568699904845	0.287753671005223	0.0754356350172947	Predicted ORF in Assemblies 19	20 and 21; possibly spurious ORF (Annotation Working Group prediction)
orf19.3332		24hmax	-0.214780110807152	-0.253444208208796	-0.119644029297784	0.467933420434401	1.72721852941059	Predicted ORF in Assemblies 19	20 and 21
orf19.2035		12hmax	0.842248186514154	0.629021544966614	0.534009300656822	1.96496669244053	0.133607316615065	Predicted ORF in Assemblies 19	20 and 21
orf19.6648		12hmax	0.415064421703625	0.268386040914042	0.507887035933273	0.955675494008918	0.356231159241599	Predicted ORF in Assemblies 19	20 and 21
orf19.860	BMT8	24hmax	-0.542893951599915	-0.719923178083106	-0.246390385836557	0.224874793942324	0.820227891424157	Putative beta-mannosyltransferase	member of a 9-gene family that includes characterized genes BMT1	BMT2	BMT3	and BMT4 with roles in beta-1	2-mannosylation of cell wall phosphopeptidomannan; predicted ORF in Assemblies 19	20 and 21
orf19.5352		6hmax	0.534698009930813	0.62174586021592	0.767501250827731	0.616108378380635	0.032901865437491	Protein not essential for viability
orf19.5256		1hmax	1.24990158822287	1.36078247559626	0.585079982416086	0.269263399357833	0.00720555986461441	Predicted ORF in Assemblies 19	20 and 21; transcription is induced in response to alpha pheromone in SpiderM medium
orf19.5420		1hmax	1.17832165190068	0.381407185163977	0.543271220843657	0.669640600342811	-0.0767264084944977	Predicted ORF in Assemblies 19	20 and 21
orf19.3213		3hmax	0.202769266695078	1.5600613843254	0.849479438108222	0.474084789442798	0.596617724606634	Predicted ORF in Assemblies 19	20 and 21
orf19.5362	PSO2	3hmax	0.0983562617723358	0.644201259264406	0.68553594465774	0.209766424231437	-0.0427759779513779	Predicted ORF in Assemblies 19	20 and 21; expressed in opaque or white MTLa/MTLa or MTLalpha/MTLalpha	but not MTLa/MTLalpha cells; telomere-proximal gene; mutation does not affect white-to-opaque phenotypic switching
orf19.5495		6hmax	-0.081247973962169	0.192266635839987	0.795085048908919	0.349467415123848	0.547931065149074	Protein not essential for viability; transcription is induced in response to alpha pheromone in SpiderM medium
orf19.1857		24hmax	-0.626628517718592	-0.973321218524999	-0.489605875121652	-0.0752861016866366	-0.0779624737715763	Protein not essential for viability
orf19.4955		6hmax	0.899723081403266	0.27633209771699	1.48637696562725	0.4285220014022	-0.153062085986443	Predicted ORF in Assemblies 19	20 and 21
orf19.4566		12hmax	0.129169120543138	0.731385320935102	-0.133111053943315	1.34173432362861	-0.457460396353208	Protein similar to S. cerevisiae Rot1p	which has roles in cytoskeletal dynamics and cell wall biosynthesis; predicted Kex2p substrate
orf19.1352		3hmax	-0.399163562300475	1.69584867219398	0.340453110150792	0.146131248924841	-0.223441631792403	Predicted ORF in Assemblies 19	20 and 21
orf19.873.1	COX6	12hmin	-1.14521204634464	-1.22010016477188	-0.7825056702934	-1.18037902759054	-0.226904519563291	Flucytosine induced
orf19.7161	SUI3	12hmin	-0.533457153242308	-0.810171889536062	-0.673881103605042	-1.2078642650415	-0.29319900408147	Putative translation initiation factor; genes encoding ribosomal subunits	translation factors	and tRNA synthetases are downregulated upon phagocytosis by murine macrophage
orf19.3309		24hmax	-0.566271364343797	-1.10269805096352	-0.720831017372237	-0.293456550891117	-0.10763200432661	Predicted ORF in Assemblies 19	20 and 21
orf19.437	GRS1	3hmax	0.215369872201775	0.972109047091444	0.199276361016267	0.0806255016370043	0.514219195094964	Putative tRNA-Gly synthetase; genes encoding ribosomal subunits	translation factors	and tRNA synthetases are downregulated upon phagocytosis by murine macrophage; protein detected by mass spec in stationary phase cultures
orf19.29		12hmax	0.124362124772931	1.03493021973639	0.0691747930062292	1.07983814513903	-0.458964731852644	Predicted ORF in Assemblies 19	20 and 21
orf19.2209	YVC1	24hmax	-0.770867869916959	-0.97745674290377	-0.715909446195024	-0.14826352673234	-0.228767854762389	Protein similar to S. cerevisiae Yvc1p; transcription is repressed in response to alpha pheromone in SpiderM medium
orf19.999		24hmax	0.496527777423941	0.294756981662082	0.94693541110224	1.07607637769487	1.46456209472987	Predicted ORF in Assemblies 19	20 and 21
orf19.2418		6hmax	0.520730454790258	0.525583002029491	0.670283611028558	0.383248450510562	-0.128618758297364	Predicted ORF in Assemblies 19	20 and 21
orf19.1403		24hmax	0.41999770698932	0.214329085797865	0.0862873951600763	0.572280995255834	0.828839953702076	Predicted ORF in Assemblies 19	20 and 21
orf19.36		6hmax	-0.615507870077479	-0.665720406968764	-0.516299198090201	-0.594454203641576	-0.815161276931505	Predicted ORF in Assemblies 19	20 and 21; clade-associated gene expression
orf19.6873.1		6hmax	0.0672540431358779	0.0126529028896538	0.759500533411972	0.674940286230332	-0.0845715140678102	ORF Predicted by Annotation Working Group
orf19.434	PRD1	12hmax	0.12030913528238	0.0737586549303053	-0.856342925624308	1.10834145755462	0.231924165406731	Transcription is regulated by Nrg1p	Mig1p	and Tup1p; Hog1p-induced
orf19.1897		6hmax	-0.0778967861124768	0.43351860699242	1.36800508734221	-0.0804433135568622	-0.155258702796507	Predicted ORF in Assemblies 19	20 and 21
orf19.5565		12hmax	0.190274814657962	0.348651215677796	-0.0359797167219139	2.04392969844023	1.01937696122609	Putative 3-hydroxyisobutyrate dehydrogenase
orf19.3563		3hmax	0.246651407460759	1.24532961615623	1.04299115583395	-0.0230869893432348	0.14325001146717	Protein not essential for viability
orf19.4509		12hmax	0.775091453459379	0.118380304044064	0.525314152238935	0.956674692994638	-0.702833201945629	Predicted ORF in Assemblies 19	20 and 21
orf19.3916		6hmax	-0.14830063077762	-0.774288455663732	-0.20812715566362	-0.41651828662418	-0.555134360330781	Predicted ORF in Assemblies 19	20 and 21
orf19.6849	ELC1	1hmax	0.496192298537899	-0.0894476977768921	-1.01416318029051	-1.52262464164704	-0.725329674696736	Transcription is regulated by Nrg1p and Mig1p; regulated by Gcn2p and Gcn4p
orf19.823		3hmax	0.342330438094304	0.556566304794475	0.258865970070287	0.0927829471654111	0.178297677573667	Predicted ORF in Assemblies 19	20 and 21
orf19.6842		12hmin	0.0260654574103576	-0.184383940067758	-0.19568355781258	-0.250363626806621	1.51183904017756	Predicted ORF in Assemblies 19	20 and 21; transcriptionally activated by Mnl1p under weak acid stress
orf19.4517		12hmin	-0.55275982963135	-0.516053000775495	-0.972511212416982	-1.08555574600489	-0.43012814890466	Predicted ORF in Assemblies 19	20 and 21
orf19.4518		1hmax	0.741422243854012	0.164410692770558	0.270637521484544	0.0897509506674514	0.236781969904144	Protein not essential for viability
orf19.1880	HEM15	3hmax	0.5679625707022	0.809090425684268	0.10866515664278	0.187765749933831	-0.0679982548712184	Putative ferrochelatase involved in heme biosynthesis; transcription is not regulated by iron levels and is also not affected by a yfh1 null mutation
orf19.3628	RSP5	12hmin	0.0155166200973223	-0.271135093113944	-0.88266849207545	-0.8142610754037	0.231058985765134	Predicted ORF in Assemblies 19	20 and 21; induced during infection of murine kidney	compared to growth in vitro; has murine homolog
orf19.4506	LYS22	12hmin	-0.62973645215079	-0.508313455805797	-0.652829696904662	-0.916716336575653	-0.190360068796219	Putative homocitrate synthase; fungal-specific (no human or murine homolog); repressed by nitric oxide; protein level decreased in stationary phase cultures
orf19.4505	ADH3	1hmax	0.782577883554439	0.568310418537112	0.478461022580142	0.164724096957769	0.263593077255946	Expression is regulated upon white-opaque switching; induced by nitric oxide in yhb1 mutant
orf19.1114		12hmin	-1.36696673540787	-1.26030448347409	-0.831640331536743	-1.22317462350858	-0.578478133567136	Predicted ORF in Assemblies 19	20 and 21
orf19.3558		12hmin	-0.794726898653732	-1.41706953473315	-1.18135160296534	-1.75451653289461	-0.824174973912963	Predicted ORF in Assemblies 19	20 and 21
orf19.2002		3hmax	-0.227264178075901	0.575254925628457	0.719994550480646	0.206217393238059	-0.0500877345269603	Predicted ORF in Assemblies 19	20 and 21
orf19.6779	PRO2	3hmax	-1.06651119558067	-0.617357399738832	-1.15464388974522	-1.04121791906732	-0.833844695810416	Predicted ORF in Assemblies 19	20 and 21; regulated by Gcn2p and Gcn4p
orf19.838.1	RPS9B	3hmax	0.489799245033756	0.882702231132651	0.417984569423287	-0.213205501673889	-0.279203835079768	Predicted ribosomal protein; genes encoding cytoplasmic ribosomal subunits	translation factors	and tRNA synthetases are downregulated upon phagocytosis by murine macrophage; possibly transcriptionally regulated upon hyphal formation
orf19.5537		3hmax	0.612076063851727	1.29699728963808	0.695069431626442	0.280656772510793	0.940562024227298	Predicted ORF in Assemblies 19	20 and 21
orf19.3607		24hmax	-0.639413670262486	-0.775867687433962	-0.869568045278946	-0.0746694957648834	-0.227260953086873	Predicted ORF in Assemblies 19	20 and 21
orf19.441	RPT1	3hmax	0.950910174767765	1.0548032603199	0.963221643458997	1.01181835990108	0.581871605068474	Predicted ORF in Assemblies 19	20 and 21; regulated by Gcn2p and Gcn4p
orf19.855		12hmax	0.552206836201752	0.253697168676996	0.362590343496713	0.801274852387588	0.0602663928666066	Predicted ORF in Assemblies 19	20 and 21; possibly spurious ORF (Annotation Working Group prediction)
orf19.449		12hmin	0.84323758420745	0.408690519423652	0.300454150288896	0.278161004913898	1.04388667825271	Predicted ORF in Assemblies 19	20 and 21; possible phosphatidyl synthase; transcription reduced upon yeast-hyphal switch; protein detected by mass spec in stationary phase cultures
orf19.5346		6hmax	0.599018560846832	0.525585750690979	1.00108938992359	0.868940716625433	0.232632816268605	Predicted ORF in Assemblies 19	20 and 21
orf19.5406		1hmax	0.204188339287145	0.176870918376899	-0.722694720187719	-0.044439552315132	-0.304856738218666	Predicted ORF in Assemblies 19	20 and 21
orf19.5867	WSC1	3hmax	-0.00584073338462328	1.51655560483792	0.597182488153538	0.548574645776602	0.347423882057524	Protein described as a cell wall component; increased mRNA abundance observed in cyr1 homozygous null mutant (yeast-form or hyphal cells)
orf19.2008		12hmin	-1.00411436667611	-0.960521184547392	-0.87811969976945	-0.967049501467669	-0.663886965871778	Predicted ORF in Assemblies 19	20 and 21
orf19.904		1hmax	-0.287338298440501	-0.812013991202934	-0.795202471430446	-1.14734877495072	-0.890938426709764	Predicted ORF in Assemblies 19	20 and 21; possibly spurious ORF (Annotation Working Group prediction)
orf19.834		1hmax	0.457539296819629	-0.271835667655925	-0.688239563188879	-0.376644274200814	0.0947969429914644	Predicted ORF in Assemblies 19	20 and 21
orf19.831		1hmax	1.34145742313214	-0.250197198004755	-0.0325752626662774	-0.829251095504469	0.0733046547845855	Predicted ORF in Assemblies 19	20 and 21
orf19.5323	MDH1-3	24hmax	-0.765851716531893	-1.01121300071625	-0.325926970837664	-0.440253283737273	-0.089556358019664	Predicted malate dehydrogenase; farnesol regulated
orf19.827		3hmax	0.293313364003733	0.605175748615863	0.266852950205863	0.259030112430325	0.267717988449096	Predicted ORF in Assemblies 19	20 and 21; possibly spurious ORF (Annotation Working Group prediction)
orf19.6134		24hmax	-0.268021673879171	-0.672349077469675	-0.759589140688326	-0.526143501067287	-0.13923202624309	Predicted ORF in Assemblies 19	20 and 21
orf19.1993		6hmax	0.496426036863835	0.199603604031575	0.870059268338846	0.441754345954512	0.15025774223557	Predicted ORF in Assemblies 19	20 and 21
orf19.6984		12hmin	-0.361547835476272	-0.837257506391067	-0.239999429174399	-1.2937581574951	0.0592468027867643	Predicted ORF in Assemblies 19	20 and 21
orf19.1250		3hmax	-0.242333683120835	0.874126050693289	0.252318173993053	0.537889611555277	0.0576112436671607	Predicted ORF in Assemblies 19	20 and 21
orf19.3792		12hmax	-0.240000645832637	-0.236068973835496	-0.842258717520636	0.406751188146165	-0.284598917235622	Predicted ORF in Assemblies 19	20 and 21
orf19.836		1hmax	0.240931121508166	-0.373671849997709	-0.379723902895398	-1.0920077432325	-0.270748579449558	Protein likely to be essential for growth	based on an insertional mutagenesis strategy
orf19.3733	IDP2	12hmax	-0.691651960595979	-0.173646017497787	0.338230843025022	3.3980828231429	1.05303483768663	Putative isocitrate dehydrogenase; expression is regulated upon white-opaque switching; shows colony morphology-related gene regulation by Ssn6p; protein detected by mass spec in exponential and stationary phase cultures
orf19.6072		3hmax	0.411010626296048	1.00571295831065	0.844460961945159	0.53904383734098	0.190398597465122	Predicted ORF in Assemblies 19	20 and 21
orf19.7265		12hmax	0.274330852195388	0.181290746638275	-0.305490805301381	1.00361626499023	0.255808822307112	Predicted ORF in Assemblies 19	20 and 21
orf19.1311	SPO75	12hmin	-0.253665713540833	-1.20963170835032	-0.649156385049122	-1.16159746680909	-0.315869288998647	Similar to S. cerevisiae sporulation protein; fungal-specific (no human or murine homolog)
orf19.1238	TUB4	12hmax	0.1150552894947	0.106220619470915	0.0549568719502277	1.18496552868745	-0.164697222711794	Putative gamma-tubulin; induced upon adherence to polystyrene; transcription is regulated by Nrg1p and Mig1p
orf19.5491.1	ATP14	12hmin	-0.652216430108772	-1.12008282160895	-0.766494367324381	-1.01109779586234	0.0465210297952983	ORF Predicted by Annotation Working Group; macrophage/pseudohyphal-induced
orf19.3752	RAD51	12hmin	0.0358452696126794	0.0232850164185101	-0.310889603842064	-0.925935179272244	-0.0211706176059148	Predicted ORF in Assemblies 19	20 and 21; flucytosine induced; slow growth and increased white-to-opaque switching frequency in null mutant
orf19.5615	AYR2	24hmax	-1.28910484680175	-0.961388585039997	-1.04068715026351	-0.638578600541959	-0.236196397389039	Predicted ORF in Assemblies 19	20 and 21; shows colony morphology-related gene regulation by Ssn6p
orf19.4650	ILV6	12hmin	-0.504591018532421	-0.0774187806325002	-0.18148815733788	-1.07137824422409	-0.202255531001757	Putative regulatory subunit of acetolacetate synthase ; fungal-specific (no human or murine homolog); alkaline upregulated; regulated by Gcn2p and Gcn4p
orf19.5854.1		6hmax	-0.0813866579226218	0.688934546393236	1.36036667740723	0.98703491783946	-0.488202969065528	ORF Predicted by Annotation Working Group
orf19.3112	ZRT1	24hmax	0.61482191146321	0.49374293310851	1.0454931139987	2.28438799640616	3.63674139418867	Protein described as zinc transporter; hyphal- and macrophage-induced; alkaline upregulated by Rim101p; induced upon adherence to polystyrene
orf19.3107		1hmax	0.874988809068323	0.329900297206758	0.00883915975124593	0.048564382292104	-0.00491837339219246	Predicted ORF in Assemblies 19	20 and 21
orf19.6508		12hmin	0.198789146886901	-0.108102745375647	-0.0969541109126768	-0.279030793277106	1.05861854944238	Predicted ORF in Assemblies 19	20 and 21
orf19.3121		1hmax	1.26678658865251	0.344665040073654	0.773763414596951	-0.125055940276062	-0.144227811984123	Predicted ORF in Assemblies 19	20 and 21; upregulated in the presence of human neutrophils; expression is regulated upon white-opaque switching; increased transcription is observed upon benomyl treatment
orf19.2050		6hmax	0.0240349539684275	0.00240557060262357	1.64053052797196	0.0116439388229017	-0.0232532316490652	Predicted ORF in Assemblies 19	20 and 21
orf19.4686		24hmax	-0.275633340966936	-0.207087768098152	-0.800393864247064	-0.372241811586346	-0.0873514345122173	Predicted ORF in Assemblies 19	20 and 21
orf19.782		12hmin	0.229586037099882	0.874727861730705	0.192899252419348	0.0979584454031373	0.885226266897281	Predicted ORF in Assemblies 19	20 and 21
orf19.2115		12hmax	0.631309782722302	0.367220251221485	0.321826134166724	0.961865935979177	0.0510838351933403	Putative molybdopterin-converting factor; fungal-specific (no human or murine homolog)
orf19.7428	APN1	12hmin	-0.346748882267481	-0.754474043248263	-0.705853245497501	-1.1777317925931	-0.0606616130186745	Ortholog of S. cerevisiae Apn1p	which is an AP endonuclease; transcriptionally induced by interaction with macrophage; fungal-specific (no human or murine homolog)
orf19.1267.1		3hmax	-0.50276673300256	1.08300673907668	-0.895352498233412	-0.436728754149671	-0.86657544944799	ORF Predicted by Annotation Working Group
orf19.4697	MDN1	24hmax	0.296761862527004	0.246038614515125	0.130173112358459	0.478031754634709	1.12800413629625	Protein induced during the mating process
orf19.1272		12hmin	-0.41353011891438	-0.975229933976955	-0.685698272351455	-0.86923731770724	-0.31670942437757	Predicted ORF in Assemblies 19	20 and 21
orf19.4691		3hmax	0.0572896898091989	1.47203062206384	0.435443040956192	-0.105971099846469	0.882368088469132	Predicted ORF in Assemblies 19	20 and 21
orf19.1428		1hmax	0.873995553257092	-0.0474262181363723	0.400408146354654	0.187259001765272	0.00610557364900051	Predicted ORF in Assemblies 19	20 and 21
orf19.2503		12hmax	0.794160645313974	1.11804208469189	0.183736504257617	1.36410302885609	0.451768340988941	Predicted ORF in Assemblies 19	20 and 21
orf19.1426		6hmax	0.249009829454501	-0.193994757745021	0.808591951181453	0.266137211446891	0.212738513365352	Predicted ORF in Assemblies 19	20 and 21
orf19.1406		1hmax	0.183398733607262	-0.208702418820196	-0.496639625042866	-1.0097752315431	-0.397202074383404	Predicted ORF in Assemblies 19	20 and 21
orf19.5263	SER33	1hmax	-0.143759109360327	-0.147657010190994	-0.274723551142028	-0.851581773646829	-0.390399710953601	Predicted enzyme of amino acid biosynthesis; Gcn4p-regulated; upregulated in biofilm; protein detected by mass spec in exponential and stationary phase cultures; S. cerevisiae ortholog is Gcn4p regulated
orf19.3181.1		3hmax	0.0996572314271136	0.579144049971765	0.460266986160843	-0.432987656294312	-0.053428916352336	ORF Predicted by Annotation Working Group
orf19.479.2		24hmax	-0.889300991861887	-1.14438075871603	-0.6090980596113	-0.695462189034977	-0.602198133189179	ORF Predicted by Annotation Working Group
orf19.3817		3hmax	0.272979406702482	1.23666431446644	0.173729511454985	-0.0766779703365774	0.148557863177162	Predicted ORF in Assemblies 19	20 and 21
orf19.2460		6hmax	0.120571659107747	-0.00107730694253753	0.471817827959737	-0.0272214055930169	0.0265430090975618	Predicted ORF in Assemblies 19	20 and 21; exogenously expressed protein is a substrate for Kex2p processing in vitro; transcription is repressed in response to alpha pheromone in SpiderM medium
orf19.2875		24hmax	-0.503066922071859	-0.847446051648841	-1.0652811222712	-0.636896408838693	-0.339306211782251	Predicted ORF in Assemblies 19	20 and 21
orf19.2869		3hmax	0.324177644983609	1.01370569129911	0.739583720758004	-0.250543467806438	0.0422334748103047	Predicted ORF in Assemblies 19	20 and 21; possibly spurious ORF (Annotation Working Group prediction)
orf19.4611		24hmax	-0.498885971285072	-0.734785092461647	-0.150567391682016	0.220645560935698	0.119569544835417	Predicted ORF in Assemblies 19	20 and 21
orf19.2462	PRN3	12hmin	-0.0444905263008335	0.0427302534550716	0.136357542181616	-0.499605750007494	0.161681819796319	Predicted ORF in Assemblies 19	20 and 21; similar to pirin; transcriptionally activated by Mnl1p under weak acid stress
orf19.4627		12hmin	-0.628280758118297	-1.27367517091943	-0.9375923401043	-1.26841370509844	-0.333879854272023	Predicted ORF in Assemblies 19	20 and 21
orf19.2882	XUT1	3hmax	0.224963137148364	0.797484117326644	0.427329093909198	-0.42759867051778	-0.131259431625972	Putative high-affinity	high-capacity xanthine-uric acid/H+ symporter; similar to A. nidulans UapA; member of the Nucleobase-Ascorbate Transporter/Nucleobase-Cation Symporter (NAT/NCS2) family
orf19.1977	URA4	3hmax	-0.875356509675069	0.145734829565849	-0.912020688546221	-1.29548969296359	-0.335980551028804	Predicted ORF in Assemblies 19	20 and 21; protein detected by mass spec in exponential and stationary phase cultures
orf19.6510	GRX1	12hmax	0.111888384005061	0.829825614660133	0.446606085678571	0.944922638343057	-0.0623398799636622	Protein described as glutaredoxin; transcriptionally regulated by iron; expression greater in low iron
orf19.3434		24hmax	0.407613449719373	0.319855408487987	-0.242387215801043	0.53727000860336	0.8043351467336	Predicted ORF in Assemblies 19	20 and 21
orf19.2879	IFF5	12hmin	-0.0194770052663366	0.795133474408024	0.881785984059646	0.192061095788586	1.48505409760237	Putative GPI-anchored protein of unknown function
orf19.5654		12hmin	-1.02702104507613	-1.09964599354242	-0.832770139137857	-1.07382307412986	-0.175259675993801	Predicted ORF in Assemblies 19	20 and 21
orf19.4624	HRT2	12hmin	-0.830996381969776	-1.51635378955068	-1.39494302661972	-1.6295519169434	-0.833071062893022	Protein described as having a role in Ty3 transposition; decreased expression in hyphae compared to yeast-form cells; protein detected by mass spec in stationary phase cultures
orf19.2770		1hmax	1.19244004903113	0.314421130283828	0.299968704920679	-0.390751638756505	0.0861276236034043	Predicted ORF in Assemblies 19	20 and 21
orf19.2775	IDI1	1hmax	-0.0996149364823471	-0.367451991017965	-0.850108365464754	-0.601353095128924	-0.584512787031482	Predicted ORF in Assemblies 19	20 and 21
orf19.1994		24hmax	-0.0787147554170496	-0.971651482774522	-0.73850369777964	-0.577972493317562	-0.0209675211362862	Predicted ORF in Assemblies 19	20 and 21
orf19.2919	MPH1	1hmax	0.596050237956335	0.54095875367907	0.639793448472968	0.33000479294839	0.383540287161424	Protein similar to S. cerevisiae Mph1p	which is a DNA helicase involved in DNA repair; induced under hydroxyurea treatment
orf19.2473		24hmax	-0.540269766298552	-1.14717033939614	-0.188844996077001	0.0699655550666991	-0.0796813097455933	Decreased transcription is observed upon fluphenazine treatment or in an azole-resistant strain that overexpresses CDR1 and CDR2
orf19.2910	PGA43	1hmax	0.503842068897669	-0.268289461382182	-0.70127540551536	-0.507943985789378	-0.128451516654315	Putative GPI-anchored protein of unknown function
orf19.1667.1		12hmin	-0.396443971942195	-0.932181404242715	-0.428090045353479	-1.83504383134148	-0.78210222968788	ORF Predicted by Annotation Working Group
orf19.700	SEO1	6hmax	-0.546970833242637	-0.865316189079088	0.00601251955752718	-0.883784817563147	-0.496238584652273	Protein with similarity to permeases; transcription is negatively regulated by Sfu1p; flucytosine induced; transcriptionally activated by Mnl1p under weak acid stress
orf19.4600.1		6hmax	-0.848318414384185	-0.416018113562494	-0.225301894303617	-0.316705291442095	-0.412716486460972	ORF Predicted by Annotation Working Group
orf19.2682		12hmin	-0.299805673365885	-0.830920408313052	-1.02367694041386	-1.07565511328075	-0.386977138826089	Predicted ORF in Assemblies 19	20 and 21
orf19.4600		24hmax	-0.117631699555291	-0.0920787106819128	0.0433379020699493	0.640355430009613	0.542491607859838	Predicted ORF in Assemblies 19	20 and 21
orf19.2591		3hmax	-1.16853546272534	0.471473186779919	0.121335610563109	0.273948950698176	0.0756853904982459	Predicted ORF in Assemblies 19	20 and 21
orf19.1302		6hmax	0.518405152164388	0.314451620782357	1.09568024616757	0.462769568066794	0.217000165899894	Predicted ORF in Assemblies 19	20 and 21
orf19.1062		12hmax	-0.00327043655406559	1.29100911304524	-0.0109013153562109	1.01111668355442	0.3328210472009	Predicted ORF in Assemblies 19	20 and 21
orf19.1805	PEX14	3hmax	0.640506743263333	1.21714035163147	0.657020938985675	0.317740055526915	0.163950896607164	Protein not essential for viability; similar to S. cerevisiae Pex14p	which is a peroxisomal protein involved in import of peroxisomal matrix proteins
orf19.2447		24hmax	-0.362263768418514	-0.765864361663657	-0.28774463520827	-0.24068090863207	-0.0925976992207185	Predicted ORF in Assemblies 19	20 and 21; decreased expression observed in an ssr1 homozygous null mutant
orf19.4066		12hmin	-0.604037023365706	-1.14723214862343	-0.673527886919985	-0.973458516013727	0.173096138420525	Predicted ORF in Assemblies 19	20 and 21; Hog1p-downregulated
orf19.2445		12hmax	-0.140191888089607	0.320382491332118	0.373658054067612	0.71101523793824	-0.225266931178512	Putative dicarboxylic amino acid permease; fungal-specific (no human or murine homolog); transcription is induced in response to alpha pheromone in SpiderM medium
orf19.1306		12hmin	-0.486168706222559	-0.862532259046802	-0.353497950967303	-1.31766090958846	-0.195356771693901	Predicted ORF in Assemblies 19	20 and 21
orf19.1308		12hmin	0.121196193923447	-0.216117879771122	0.110012216583092	-0.887556913106123	0.130790036738501	Predicted membrane transporter	member of the drug:proton antiporter (14 spanner) (DHA2) family	major facilitator superfamily (MFS)
orf19.3600		12hmax	-0.051589122883095	0.257402717185909	-0.0186348186716262	1.09732860940375	0.200262567806311	Predicted ORF in Assemblies 19	20 and 21
orf19.347	RSN1	1hmax	-0.348518142867118	-0.413920179596921	-1.28286468772626	-0.805585999153902	-0.956052628244703	Protein induced during the mating process
orf19.4632	RPL20B	12hmin	-0.660584977165756	-0.764529087425772	-0.850139933897965	-1.27060280840592	-0.330267871386273	Predicted ribosomal protein; genes encoding cytoplasmic ribosomal subunits	translation factors	and tRNA synthetases are downregulated upon phagocytosis by murine macrophage; intron in 5'-UTR
orf19.4634		24hmax	-0.0172336992410482	-0.891876606070121	-0.327288419005597	-0.156107479389264	-0.200738134543538	Predicted ORF in Assemblies 19	20 and 21
orf19.2891		1hmax	1.4398434582801	0.627804326704542	0.762750242788645	0.299201268036358	0.674503132636173	Predicted ORF in Assemblies 19	20 and 21
orf19.4633		1hmax	-0.218867322702954	-0.406333457379074	-0.323061430567804	-1.10129158978331	-0.716898811675809	Predicted ORF in Assemblies 19	20 and 21
orf19.4630	CPA1	12hmin	-1.22796692168435	-1.3080709004655	-1.05699936968264	-1.91547780322091	-0.514002786789606	Alkaline downregulated
orf19.2885	PRI2	24hmax	-0.218076963608849	-0.465806639539837	-0.6077010808539	-0.417427046699672	-0.192292496994933	Gene adjacent to CDC68; divergently transcribed with CDC68
orf19.4356	HGT3	6hmax	0.374134224865474	0.226630590189567	0.94123232283014	0.126380926178963	0.27927890640491	Putative glucose transporter of the major facilitator superfamily; the C. albicans glucose transporter family comprises 20 members; 12 probable membrane-spanning segments	extended C terminus; expressed in rich medium with 2% glucose
orf19.2893		3hmax	1.1127365611496	1.80377355753632	1.01785593380716	1.33469912949414	0.244066346692613	Putative protein of unknown function	regulation correlates with clinical development of fluconazole resistance; transcription is upregulated in an RHE model of oral candidiasis; predicted ORF in Assemblies 19	20 and 21
orf19.5296		3hmax	-0.562266287782951	-0.350346287971382	-0.571962177400292	-0.46935081449419	-0.390342214924476	Predicted ORF in Assemblies 19	20 and 21
orf19.1295	VAS1	24hmax	-1.02491831482378	-1.34357492076999	-0.954467876553825	-0.59543516560008	-0.287425724883636	Putative tRNA-Val synthetase; genes encoding ribosomal subunits	translation factors	and tRNA synthetases are downregulated upon phagocytosis by murine macrophage
orf19.4322	DAP2	24hmax	-0.709792815090973	-0.897169629891683	-0.669806825891671	-0.412800882120276	0.880375523562309	Protein described as dipeptidyl aminopeptidase; transcriptionally regulated during macrophage response
orf19.1204		3hmax	0.453087769204623	0.97663414189331	0.232411612748622	0.0934748606483502	0.249626929623795	Putative protein of unknown function	transcription is upregulated clinical isolates from HIV positive patients with oral candidiasis; predicted ORF in Assemblies 19	20 and 21
orf19.1964		24hmax	1.01149526922529	0.649461793846373	0.753350850683712	0.802616947398086	0.990949272799546	Putative protein of unknown function; downregulated upon fluphenazine treatment; upregulated upon benomyl treatment and in an RHE model; regulated by Nrg1p	Tup1p
orf19.933		12hmin	-0.191348844835904	-1.14153612862051	-1.22386902613935	-1.48912733264873	-0.438752102393164	Predicted ORF in Assemblies 19	20 and 21; merged with orf19.2225 in Assembly 21
orf19.2647		3hmax	0.38939380037868	0.96890842455205	0.786466834301301	0.462505658359978	0.205466970511982	Putative transcription factor with zinc cluster DNA-binding motif; caspofungin induced
orf19.856	IFK2	3hmax	0.19573644639699	1.46756927611886	0.864741793829058	1.05575220069503	-0.0681676540445268	Protein not essential for viability
orf19.3083		12hmax	-0.0331244007074094	-0.0211011268178645	-0.728500969978988	0.565736135716567	0.136112102742345	Predicted ORF in Assemblies 19	20 and 21
orf19.6295	MAS2	1hmax	0.315764412209679	-0.305152619442881	-0.594583546774119	-0.73159237219202	-0.100357404074569	Predicted ORF in Assemblies 19	20 and 21; protein level decreased in stationary phase cultures
orf19.7072	PEL1	24hmax	-0.451722326923329	-0.651222185204006	-0.673300339099248	-0.0223294220861439	-0.15869596535134	Predicted enzyme of mitochondrial phospholipid biosynthesis; upregulated in biofilm
orf19.2652	TEF4	3hmax	-0.0400528490392702	1.19041533763027	0.378757111520575	-0.145661400740014	0.327862968869306	Putative translation elongation factor; genes encoding ribosomal subunits	translation factors	and tRNA synthetases are downregulated upon phagocytosis by murine macrophage
orf19.4239		6hmax	0.0787054651990022	0.28068156678267	0.545390376407744	0.394361353412269	0.328663729333879	Predicted ORF in Assemblies 19	20 and 21; possibly spurious ORF (Annotation Working Group prediction)
orf19.5023	DAL7	6hmax	0.32422006998665	0.957250748571044	1.28678852286232	0.688088680376903	0.191825157169944	Putative allantoate permease; fungal-specific (no human or murine homolog); not essential for viability
orf19.5813		6hmax	-0.243524060683511	0.0440764604008804	0.655334088942339	-0.640307640703918	-0.564585246224019	Predicted ORF in Assemblies 19	20 and 21
orf19.4234		24hmax	-0.486677161989294	-0.821668255364227	-0.396111029360847	-0.402493106540544	-0.321533971215342	Predicted ORF in Assemblies 19	20 and 21
orf19.2643		12hmin	-0.2670984593083	-0.884274465100432	-0.45598308501151	-0.770677803985581	-0.149637839537902	Predicted ORF in Assemblies 19	20 and 21
orf19.4247		12hmin	-0.612043371911182	-1.02970069342585	-0.506711070208881	-1.14823689532944	-0.387664782101623	Predicted ORF in Assemblies 19	20 and 21
orf19.6553		24hmax	-0.719027033184766	-0.857063981357603	-1.13567442804389	-0.909376818801174	-0.314960586968324	Predicted ORF in Assemblies 19	20 and 21
orf19.3994		12hmin	-0.786709986835862	-0.695118918123299	-0.767984275175173	-1.29425996300631	-0.507985576760525	Predicted ORF in Assemblies 19	20 and 21
orf19.3984		24hmax	-0.296648145272652	-0.46761938853833	-0.892060446917411	-0.0158205470188979	-0.088200984348438	Predicted ORF in Assemblies 19	20 and 21; induced in core caspofungin response; increased expression observed in an ssr1 homozygous null mutant; induced by nitric oxide in yhb1 mutant
orf19.5243	TRP3	12hmax	-0.792093556723247	-0.709695181689499	-0.932624923619555	-0.157006757205178	-0.828060725026998	Predicted ORF in Assemblies 19	20 and 21; regulated by Gcn2p and Gcn4p
orf19.6462		24hmax	-0.48947930166761	-0.778546173103876	-0.746858051958418	-0.577959595730162	-0.357239879358838	Predicted ORF in Assemblies 19	20 and 21
orf19.3899		3hmax	-0.153827263507442	1.03639638272966	0.029674568654826	0.323904983413721	-0.456337405222567	Predicted ORF in Assemblies 19	20 and 21
orf19.7519		1hmax	1.33486135525344	0.192649029038455	-0.0711089403908397	0.0365284217041375	0.160614879077722	Predicted ORF in Assemblies 19	20 and 21
orf19.1801		6hmax	-1.09401830512402	-0.476038762775845	-0.241051974690172	-0.769504583550122	-0.455982385264033	Predicted ORF in Assemblies 19	20 and 21
orf19.3969		6hmax	0.267384226362269	0.0532556989820811	1.04784439472702	0.634664216869608	-0.113579778450267	Predicted ORF in Assemblies 19	20 and 21
orf19.4346		12hmin	0.325041861129566	0.350437336123451	0.296132495452713	0.217638113973986	1.01100636783684	Predicted ORF in Assemblies 19	20 and 21
orf19.6023		24hmax	-0.576160836580288	-0.736794365940303	-0.781278288253604	-0.47826423061636	0.0318410062369482	Predicted ORF in Assemblies 19	20 and 21
orf19.3974	PUT2	24hmax	0.0853260019624041	-0.239576444796338	0.057266003200481	0.691958592176807	0.738820343193462	Alkaline upregulated; protein detected by mass spec in exponential and stationary phase cultures
orf19.810		12hmin	0.109567525439105	-1.75535379165093	-0.253360595186234	-2.04786351541867	-0.0252126294735076	Predicted ORF in Assemblies 19	20 and 21
orf19.828		24hmax	-0.917971968473946	-0.348715428590294	-0.404144087805831	-0.332850645386854	-0.20058781330935	Predicted ORF in Assemblies 19	20 and 21; decreased expression in response to prostaglandins
orf19.7512		3hmax	0.544257127515685	1.32813163679377	0.297433272308765	0.260903652532978	0.351039094156735	Predicted ORF in Assemblies 19	20 and 21
orf19.6654		3hmax	0.426538530511493	0.709460926546323	0.167549414021276	0.12169631678854	0.0172970065181901	Predicted membrane transporter	member of the L-amino acid transporter-3 (LAT3) family	major facilitator superfamily (MFS)
orf19.3556		3hmax	0.0251512736509767	1.30689052242649	0.85853120289185	0.374532858472237	0.0593478881954471	Predicted ORF in Assemblies 19	20 and 21
orf19.4715		3hmax	1.26098819704623	1.63225439349226	0.422827769669259	0.61831052407611	0.438600788333544	Predicted ORF in Assemblies 19	20 and 21
orf19.6660		1hmax	0.3418355674456	0.0159908249745921	0.100509603065198	-0.986302713501079	-0.544369872103577	Predicted ORF in Assemblies 19	20 and 21
orf19.2091		24hmax	-0.328799080897128	-0.34648425102034	-0.475943404154967	-0.0700042351534345	0.409811048868715	Predicted ORF in Assemblies 19	20 and 21; repressed by nitric oxide
orf19.6662		1hmax	0.978587818381427	0.398882454450161	0.178509383687458	-0.432061975490812	-0.13349292833586	Putative protein of unknown function	transcription is upregulated in clinical isolates from HIV+ patients with oral candidiasis; predicted ORF in Assemblies 19	20 and 21
orf19.4048	DES1	6hmax	0.57585029292085	-0.0726152237190814	0.786242511467997	0.833988850724336	-0.0407660382163831	Putative delta-4 sphingolipid desaturase
orf19.376		24hmax	0.292282868135591	1.18109167945934	0.54007749981053	1.06733290759122	1.57876174785633	Predicted ORF in Assemblies 19	20 and 21
orf19.3097	PDA1	12hmin	-0.206179230105512	-0.36454537334893	-0.407197256163044	-0.806073486272686	0.0993388925263518	Protein described as similar to alpha chain of pyruvate dehydrogenase; fluconazole-induced; protein detected by mass spec in exponential and stationary phase cultures
orf19.3076		1hmax	0.504300083511719	0.514317040705088	-0.236743458999971	0.0873866187904517	0.266079856369688	Predicted ORF in Assemblies 19	20 and 21
orf19.660		6hmax	-0.0597476465388924	0.285299192746282	0.917272731907507	0.789896685813193	0.439883566453066	Predicted ORF in Assemblies 19	20 and 21; possibly spurious ORF (Annotation Working Group prediction)
orf19.3089		24hmax	-0.549837623635249	-0.55242732710355	-0.74463086640703	-0.301364043922448	0.0236817865970891	Predicted ORF in Assemblies 19	20 and 21
orf19.7611	TRX1	12hmin	-1.40353508201517	-0.995712053640672	-0.697932149690599	-1.11658116224164	-0.644294757304001	Similar to thioredoxin; biofilm	benomyl	flucytosine	peroxide induced; amphotericin B	caspofungin repressed; upregulated in the presence of human neutrophils; macrophage-downregulated gene
orf19.3770	ARG8	12hmin	-0.492167076272509	-0.844585602261012	-0.801561193125951	-1.38273797549515	-0.643039137697066	Predicted ORF in Assemblies 19	20 and 21; Gcn2p-	Gcn4p-regulated
orf19.1414		3hmax	0.674212499260384	1.41030643605728	0.617314193679163	1.20371747038053	0.107532767636069	Putative protein of unknown function	transcription is upregulated in an RHE model of oral candidiasis; predicted ORF in Assemblies 19	20 and 21; possibly spurious ORF (Annotation Working Group prediction)
orf19.3924		24hmax	0.618379955539399	0.62955670308766	0.14837709137951	0.982953060744057	1.87589964276608	Predicted ORF in Assemblies 19	20 and 21
orf19.3925		12hmax	0.300358228612873	0.216813035994778	0.347872075939438	1.23187804179329	0.0160837610384658	Putative protein of unknown function	transcription is activated in the presence of elevated CO2; predicted ORF in Assemblies 19	20 and 21
orf19.4145	ZCF20	24hmax	-0.596000289727558	-0.975342694879733	-0.147321958493077	-0.276368220392981	0.287960828136181	Predicted zinc-finger protein of unknown function
orf19.4143		3hmax	-0.0769494829842676	1.27153814028393	0.605991874499604	0.202064307965811	0.215507288981434	Predicted ORF in Assemblies 19	20 and 21
orf19.4223	GCD11	12hmax	0.868476346639446	0.655858991163881	0.565520483263975	0.806198385576391	0.525720550553953	Protein similar to S. cerevisiae Gcd11p	which is a subunit of translation initiation factor eIF2; likely to be essential for growth	based on an insertional mutagenesis strategy
orf19.5903	RAX1	12hmin	0.00727266975076635	0.795047663629677	0.203450097899786	-0.0801666342359577	0.66162648239471	Protein described as having a possible role in bud site selection; hyphal-induced expression
orf19.2475	PGA26	24hmax	0.0755478949255618	1.04226670375759	0.710828469373427	1.82757291183791	1.70422281294343	Putative GPI-anchored protein of unknown function; transcriptionally regulated by iron; expression greater in high iron; induced during cell wall regeneration; possibly spurious ORF (Annotation Working Group prediction)
orf19.4153		3hmax	0.0973650249434988	1.44175371204885	0.494676881553796	-0.383698430620957	0.363052675049279	Predicted ORF in Assemblies 19	20 and 21
orf19.2066		3hmax	-0.68369198397541	0.0923630070421285	-0.290415497615834	-0.687165774751656	-1.10224875598782	Predicted ORF in Assemblies 19	20 and 21
orf19.3905		24hmax	0.528519625335627	-0.177833989397399	0.236552062603908	0.817027697949534	0.861648358332902	Predicted ORF in Assemblies 19	20 and 21
orf19.3902		24hmax	0.367896707796976	-0.0740074240951625	-0.324304476263731	0.642750781140757	1.20076343940719	Predicted ORF in Assemblies 19	20 and 21; decreased transcription is observed upon fluphenazine treatment or in an azole-resistant strain that overexpresses CDR1 and CDR2
orf19.3903		3hmax	-0.0329657143343634	2.22736613276782	0.557371438895423	1.49250250500296	-0.0520115234798337	Predicted ORF in Assemblies 19	20 and 21
orf19.3064	MRPL27	24hmax	-0.673969561965241	-0.883492453974709	-0.550969721580277	-0.250371960700783	-0.214057835700221	Putative ribosomal protein
orf19.5413		12hmax	-0.0686860409658001	-0.36615899959082	-0.691445395239127	0.32579089849953	-0.0468114412810162	Predicted ORF in Assemblies 19	20 and 21
orf19.3901		3hmax	-0.055937391356561	1.23623118082009	0.0995479193749251	-0.392070306720736	0.783088850151533	Putative benzene desulfurase; induced by nitric oxide in yhb1 mutant
orf19.3183		12hmin	0.0985394696116817	-0.434935572577158	-0.506506606238429	-1.01944118789434	-0.10322327653111	Predicted ORF in Assemblies 19	20 and 21; possibly spurious ORF (Annotation Working Group prediction)
orf19.6681		1hmax	0.654311642229015	0.345483356906909	0.53516544349195	0.431072082885222	0.380656419598557	Predicted ORF in Assemblies 19	20 and 21
orf19.3914		12hmax	-0.285820687088359	-0.417403708730688	-0.751786026156656	-0.227867389485394	-0.369694404220613	Predicted ORF in Assemblies 19	20 and 21
orf19.4363	SGD1	12hmax	0.214081831300095	0.422446761690861	0.685788915275374	1.22689642087309	0.543437551495042	Predicted ORF in Assemblies 19	20 and 21; downregulated during core stress response; transcription is increased in populations of cells exposed to fluconazole over multiple generations
orf19.6674	BTS1	12hmin	-0.340442345700223	-0.435566743963355	-0.663774968425641	-0.594684888868672	0.295828158085546	Decreased transcription is observed upon benomyl treatment
orf19.3190	HAL9	12hmin	0.577622675136078	1.85209050532635	0.393663455609851	0.900516671422374	1.73203219671289	Protein with Zn(2)-Cys(6) binuclear cluster; gene in zinc cluster region of Chr. 5; transcriptionally activated by Mnl1p in weak acid; similar to S. cerevisiae Hal9p	which is a putative transcription factor involved in salt tolerance
orf19.1702	ARF3	24hmax	-0.72951604115235	-1.22522851118424	-0.415947310392619	-0.864915898427853	-0.301541405567692	Transcription is filament induced; Tup1p regulated (see Locus History Note for Assembly 19 correction)
orf19.267		3hmax	0.0812168968932037	1.19587421777479	0.289177281737511	0.85381645593898	0.710762684480715	Predicted ORF in Assemblies 19	20 and 21
orf19.337		12hmin	-0.470157833059503	-1.12842294974047	-1.02264882076594	-0.996617124885328	-0.542221470068112	Predicted ORF in Assemblies 19	20 and 21
orf19.3080		24hmax	-0.203910684183814	0.0948447267255834	-0.420896809850824	0.270688609130331	0.85168308270878	Predicted ORF in Assemblies 19	20 and 21
orf19.3803	MNN22	1hmax	0.174639992613185	-0.507982570444053	-0.304383000926077	-1.16722030730093	-0.38076943481489	Protein described as similar to Golgi alpha-1	2-mannosyltransferase; regulated by Tsa1p	Tsa1Bp in minimal media at 37 deg; Hog1p-induced; induced by nitric oxide; downregulated in core stress response
orf19.5919	MEA1	12hmin	-0.339385063844202	-0.15429451089337	-0.0933932862839782	-0.590078322814752	-0.111661934807647	Protein similar to A. nidulans MesA	which is involved in localization of actin cables
orf19.755	MRPL37	3hmax	-0.305141347320435	1.02008723082869	1.15714908113813	-0.134656613883723	-0.304366974803232	Predicted ORF in Assemblies 19	20 and 21; shows colony morphology-related gene regulation by Ssn6p
orf19.849		3hmax	-0.777367380762207	0.467574478338769	-0.801915960453375	-0.520148256826451	0.2907839316051	Predicted ORF in Assemblies 19	20 and 21
orf19.1427		12hmin	0.0716550164532101	-0.866745672278026	-0.690953221222532	-0.79023463835757	1.48091150199978	Putative transporter; fungal-specific (no human or murine homolog)
orf19.1624		12hmin	-0.185965582624653	0.722086742365836	-0.126596135157436	-0.805876155367619	0.559266317708514	Predicted ORF in Assemblies 19	20 and 21
orf19.7368		1hmax	1.15440814138895	0.834350204902658	0.770571482610122	0.381049810829132	0.209958719532671	Predicted ORF in Assemblies 19	20 and 21
orf19.261		24hmax	-0.681897831579747	-0.48654287079037	-0.709713896042552	-0.566906590719803	-0.118211002016703	Predicted ORF in Assemblies 19	20 and 21
orf19.7370		24hmax	-0.0966483081321857	-0.719458915785232	-0.74257828446362	-0.43627507565137	-0.231202558870769	Member of family of putative 7-transmembrane	PQ loop-family of G-protein-coupled receptors (GPCRs) similar to S. pombe Stm1p
orf19.4416	VPS13	6hmax	0.082359014782385	-0.720053271846724	0.0739439708697435	-0.00101389553681841	-0.133585026565695	Predicted ORF in Assemblies 19	20 and 21; gene used for multilocus sequence typing
orf19.2630	RAD59	1hmax	-0.412714736631617	-0.3084226605456	-0.463445229920524	-0.93726945771613	-0.925671310958004	Protein similar to S. cerevisiae Rad59p; N-terminal similarity with Rad52p
orf19.5037		12hmin	0.10121211404746	-0.195030779809668	-0.0341485082189533	-0.192681683988268	1.63728675988954	Protein not essential for viability
orf19.2966		3hmax	-0.360071796273659	0.450688087672296	-0.296270597416617	-1.41998049143393	-0.409394563937352	Predicted ORF in Assemblies 19	20 and 21; clade-associated gene expression; farnesol-downregulated
orf19.6580		3hmax	0.0343231076266376	1.19640123924239	0.602215926766421	-0.205604731065965	-0.05950758983653	Predicted ORF in Assemblies 19	20 and 21; possibly spurious ORF (Annotation Working Group prediction)
orf19.3367		1hmax	-0.460703714648089	-0.771841654596841	-0.714169424856471	-0.625345880329531	-0.700824084561266	Predicted ORF in Assemblies 19	20 and 21
orf19.7284	ASR2	1hmax	0.2906046940329	0.0706710638687627	-0.289254888391677	-1.3597097774428	-1.22099685136372	Gene regulated by cAMP and by osmotic stress; greater mRNA abundance observed in a cyr1 or ras1 homozygous null mutant than in wild type; protein detected by mass spec in stationary phase cultures
orf19.2661	TLO34	3hmax	-0.0763428490541563	0.084064345408499	0.316651127930501	-0.474546844069473	-0.613669307713127	Non-telomeric member of a family of telomere-proximal genes of unknown function; predicted N-terminus is extended	relative to that of other family members
orf19.1680		6hmax	0.511299716167133	0.0817011846639266	0.752967376954992	0.716071871968865	0.363885127433936	Predicted ORF in Assemblies 19	20 and 21; protein detected by mass spec in stationary phase cultures
orf19.918	CDR11	12hmin	0.00906754678767909	0.303394582513959	0.45405755363488	0.11302075579735	0.77324620423931	Putative transporter of PDR subfamily of ABC family; Gcn4p-regulated; upregulated by Rim101p at pH 8
orf19.4357		24hmax	-0.106272852119688	-1.52513902570403	-1.12037072944433	-0.507530694680972	0.551193488026567	Putative protein of unknown function; has similarity to S. cerevisiae Mgr3p	which is a subunit of the i-AAA protease supercomplex that degrades misfolded mitochondrial proteins; predicted ORF in Assemblies 19	20 and 21
orf19.7362	SKN1	24hmax	0.1151993849716	0.0530203044055728	0.554776078443853	1.40725845119456	1.34611271543339	Protein with predicted role in beta-1	6-glucan synthesis; probable N-glycosylated type II membrane protein; transcription and change in mRNA length induced by yeast-hyphal transition; transcription induced by Rim101p or caspofungin
orf19.3782.2		12hmin	-0.500717073562066	-1.06539779793121	-0.199212724078042	-0.701039404132407	-0.20886931031753	ORF Predicted by Annotation Working Group; intron in 5'-UTR
orf19.3774.1		3hmax	0.287666374344865	0.776539456773764	0.276821099885348	0.378153559710774	0.00381102960658933	ORF Predicted by Annotation Working Group
orf19.360	FUR4	6hmax	0.036989212507168	0.883089934432318	2.06866655546415	0.428436179620185	0.381516736933893	Predicted ORF in Assemblies 19	20 and 21
orf19.6186		12hmin	0.839351753798584	0.522328919704746	0.11308295117267	-0.491067826999881	1.21483214908554	Predicted ORF in Assemblies 19	20 and 21
orf19.1477		24hmax	-0.85287839761366	-1.01246099808009	-1.01584201944327	-0.657209620901896	-0.220675688833658	Predicted ORF in Assemblies 19	20 and 21
orf19.4795		24hmax	-0.479960985949402	-0.449337551535267	-0.398932498360195	-0.431381916839178	1.37294941674035	Predicted ORF in Assemblies 19	20 and 21
orf19.7404		12hmin	0.015036078148869	-0.481807842718899	-0.26255434690195	-1.02034216114487	-0.11564955319563	Predicted ORF in Assemblies 19	20 and 21
orf19.5917.3		3hmax	0.406931282745367	0.74793537211536	0.712169270967555	-0.278312766173344	0.096998145692251	ORF Predicted by Annotation Working Group
orf19.7413		12hmin	-0.495681431094355	-0.623933298836014	-0.935229564425599	-0.923588893170359	-0.416756196906042	Predicted ORF in Assemblies 19	20 and 21
orf19.5985		12hmax	-1.10398952849653	-0.637437138335963	-0.642127416170036	-0.411008472090229	-0.630112840048309	Predicted ORF in Assemblies 19	20 and 21
orf19.229		3hmax	0.280676589456349	1.0740706414416	0.336995833485436	0.154634151823297	-0.128078672591448	Predicted ORF in Assemblies 19	20 and 21
orf19.230		3hmax	-1.1671432201302	-0.508745746055108	-0.483360532886316	-1.15073187871327	-1.23236572729822	Predicted ORF in Assemblies 19	20 and 21
orf19.5466	RPS24	12hmin	-0.159077620857427	-0.255893188760437	-0.527111640075465	-1.33823523215926	0.26743657714438	Predicted ribosomal protein; hyphal downregulated; genes encoding cytoplasmic ribosomal subunits	translation factors	and tRNA synthetases are downregulated upon phagocytosis by murine macrophage; transcription activated by Tbf1p
orf19.6988		12hmin	-0.400090130233193	-0.574371281984377	-0.92694190992991	-0.97389281425088	-0.449553320635251	Predicted ORF in Assemblies 19	20 and 21
orf19.5195		12hmin	-0.571967910055328	-0.555216418190799	-0.223643560865695	-0.969524669623384	-0.210882850608529	Predicted ORF in Assemblies 19	20 and 21
orf19.6987	DNM1	12hmax	0.909419755821017	1.45333440682844	1.47543577242749	1.84025293133716	0.56257511823265	Putative protein of unknown function; ; transcription is upregulated in an RHE model of oral candidiasis; transcription is regulated by Nrg1p	Mig1p	and Tup1p
orf19.3030		6hmax	0.121131838443078	-0.0476033954267091	0.809501281058172	0.375167443283979	0.55321488075187	Predicted ORF in Assemblies 19	20 and 21
orf19.5964.2	RPL35	24hmax	-1.29583609191251	-1.55183046204551	-0.86948911618426	-0.950516532882834	-0.916990944256146	Protein described as a ribosomal protein; downregulation correlates with clinical development of fluconazole resistance; shows colony morphology-related gene regulation by Ssn6p
orf19.6184		12hmax	0.248226895880864	0.39016233946016	-0.0748507701273188	0.89060184154944	0.318017648188749	Predicted ORF in Assemblies 19	20 and 21; possibly spurious ORF (Annotation Working Group prediction)
orf19.6185		3hmax	-0.317544343942835	0.753353885811116	-0.089325166397743	0.114672656250277	-0.192494150353924	Protein not essential for viability
orf19.6182		12hmin	0.727072475448845	0.369975053242519	0.97256249463426	0.340793009996676	1.00384643895284	Putative transcription factor with zinc cluster DNA-binding motif
orf19.776		12hmax	0.379984904847604	0.606732841028749	0.118446560632884	1.27819698672781	0.123695402063426	Predicted ORF in Assemblies 19	20 and 21
orf19.4463		12hmax	0.130509024068635	0.861255718123426	0.634828524113522	1.19161656066044	-0.0728935894721848	Predicted ORF in Assemblies 19	20 and 21
orf19.4119	SPO72	3hmax	-0.120720695172883	1.98293579671811	0.784079616745585	-0.0173756179461397	0.69967714115486	Protein similar to S. cerevisiae sporulation protein; up-regulation associated with azole resistance
orf19.2897	SOU2	12hmax	0.221969697990067	-0.00382978567190096	0.3148133295904	1.02090856102001	-0.0650776714112594	Protein similar to Sou1p; not required for utilization of L-sorbose
orf19.3664	HSP31	3hmax	-0.010318275013089	2.2352309501372	1.79548141930616	1.04566464061792	-0.188022706366213	Protein repressed during the mating process
orf19.4464	SEN15	3hmax	0.3799681073196	1.23644574482318	-0.188018323801481	-0.139204782555661	-0.274165140436176	Similar to delta subunit of tRNA splicing endonuclease; increased transcription is observed upon fluphenazine treatment
orf19.327	HTA3	12hmin	-0.765182994608786	-0.890013553372295	-0.928386053989594	-1.78362776654466	-0.287348242235185	Protein described as histone H2A; amphotericin B repressed; flucytosine induced; RNA abundance regulated by tyrosol and cell density
orf19.150		6hmax	0.218878971716956	0.605973040599789	0.809769509431761	0.739953003443009	-0.121666534526586	Predicted ORF in Assemblies 19	20 and 21
orf19.3923	PGA37	3hmax	0.391572416350983	0.709945835418724	0.37219304319218	0.381977122073738	0.133637905563662	Putative GPI-anchored protein of unknown function
orf19.5943.1		6hmax	0.824288535808271	1.18576597693029	1.22961176905628	1.30575259710357	0.290740466846869	Putative protein of unknown function	transcription is upregulated in an RHE model of oral candidiasis; ORF Predicted by Annotation Working Group
orf19.3844	MRP8	1hmax	-0.3248353670135	-0.573084186002802	-0.661556179999887	-1.03275585288828	-0.772671087020323	Protein not essential for viability; similar to S. cerevisiae Mrp8p	which is a mitochondrial ribosomal protein; greater transcription in hyphal form than yeast form
orf19.7421	CYP5	6hmax	0.811179544110186	0.146805793294264	0.960270133877301	0.56869892339664	0.0892023446066702	Protein described as a peptidyl-prolyl cis-trans isomerase; macrophage-downregulated protein level; protein level decreased in stationary phase cultures
orf19.1607	ALR1	12hmin	0.139554201470291	-0.567734612160888	-0.113132004787413	-1.08220883286647	0.291406281812314	Putative transporter of divalent cations; hyphal-induced expression; fungal-specific (no human or murine homolog)
orf19.3668	HGT2	12hmax	0.453679943263989	1.08824961632472	0.555320569924069	1.28385563278918	0.823492593606065	Putative glucose transporter of the major facilitator superfamily; the C. albicans glucose transporter family comprises 20 members; 12 probable membrane-spanning segments; expressed in rich medium with 2% glucose
orf19.238	CCP1	12hmax	0.296827984349295	0.9000114608982	0.483336414295513	1.30583249307247	-0.164499094649185	Similar to cytochrome-c peroxidase N terminus; transcription is negatively regulated by Rim101p or alkaline pH; transcription induced by interaction with macrophage or low iron; oxygen-induced activity
orf19.3666		24hmax	-0.315885794573274	-0.372335885374822	-0.75637855901985	-0.0990131245321346	-0.18428499135437	Predicted ORF in Assemblies 19	20 and 21
orf19.239		6hmax	0.0056859149585968	0.127881058564592	0.845083780099308	0.244348960287829	0.516293457077681	Predicted ORF in Assemblies 19	20 and 21; induced by nitric oxide
orf19.6200		12hmax	-0.00389063950869858	0.366684240535668	0.477818722302018	1.68553625953252	0.244290053758024	Predicted ORF in Assemblies 19	20 and 21
orf19.319		12hmin	-0.491208198693258	-0.955223279698754	-0.432486628443659	-2.02415430664234	-0.00868310622626876	Predicted ORF in Assemblies 19	20 and 21
orf19.7424	NSA2	12hmax	0.0250075454257397	-0.363963115470388	0.369252202373579	0.820774758316963	-0.12080515084735	Predicted ORF in Assemblies 19	20 and 21; decreased expression in response to prostaglandins
orf19.2485		24hmax	-0.937370325751755	-1.03792658848751	-0.897810007559474	-0.479143451883553	-0.262607449424027	Predicted ORF in Assemblies 19	20 and 21
orf19.5307	JEN2	12hmax	-0.0906243668758595	0.804400083546392	0.638000716948917	1.52798971814653	0.958260288176718	Protein described as carboxylic acid transporter; induced by Rgt1p
orf19.5411		1hmax	0.892939079172165	1.20221707934378	0.130561922506999	-0.136099908334959	-0.260662035324677	Predicted ORF in Assemblies 19	20 and 21
orf19.2753		24hmax	0.204181199346857	0.335234211658563	0.504544280746344	0.613704280658482	0.837860719301338	Predicted zinc-finger protein of unknown function
orf19.2686		3hmax	-0.673915205090881	-0.185072360798664	-0.893530166403512	-0.564924378201908	-0.76021472658516	Predicted ORF in Assemblies 19	20 and 21
orf19.6859		12hmax	0.622381998603372	0.739506395568271	0.0548492217499133	0.8741388267898	0.277630584013179	Predicted ORF in Assemblies 19	20 and 21
orf19.4684.2	RPL40B	12hmin	-0.757784034457821	-0.426954492249949	-0.566908171566848	-1.30801179444758	-0.190153365281734	Protein with similarity to the ribosomal protein portion of S. cerevisiae Rpl40Bp; shows colony morphology-related gene regulation by Ssn6p; transcription is positively regulated by Tbf1p
orf19.4378		24hmax	-0.556367200390498	-0.801016097573502	-0.540974539157816	-0.164914382450114	0.0382949327809446	Predicted ORF in Assemblies 19	20 and 21
orf19.4406		3hmax	-0.606740085308778	-0.220290760286184	-0.420947871078756	-0.76465636413928	-0.659306735116859	Predicted ORF in Assemblies 19	20 and 21
orf19.2488	FAL1	3hmax	0.477047844865027	1.43677960513418	0.569259431149745	0.283973648306973	0.0401638474995183	Predicted ORF in Assemblies 19	20 and 21
orf19.6864		24hmax	1.01495239265054	0.525317961611305	0.334985647225929	0.744807633787904	0.922489242305628	Predicted ORF in Assemblies 19	20 and 21
orf19.2033	PGA19	3hmax	0.250159067523843	1.13312307229977	0.55932499987428	0.678457737603533	0.0820382863061509	Putative GPI-anchored protein; not essential for viability; macrophage-induced gene
orf19.4991	MPT5	6hmax	0.529154231217145	-0.0828910853752754	0.716103110379367	0.544244892579992	0.138975377809767	Protein induced during the mating process
orf19.2691		1hmax	0.815550885577675	0.907650102820423	0.912975314866756	-0.0414816400706372	-0.27805591652109	Predicted ORF in Assemblies 19	20 and 21; possibly spurious ORF (Annotation Working Group prediction)
orf19.3376		12hmax	0.0656080015640071	0.183725310742461	0.218960483817654	1.0862924469274	-0.288428517028915	Predicted ORF in Assemblies 19	20 and 21
orf19.6860		12hmax	0.361863903312552	0.458629950746207	0.722145444683371	1.1658054082188	0.000594848919245849	Predicted ORF in Assemblies 19	20 and 21
orf19.2748		6hmax	0.394103599586682	0.243480785233269	0.55103259009854	0.172504273205168	-0.0546354262733895	Predicted zinc-finger protein of unknown function; clade-associated gene expression; similarity to S. cerevisiae Arg81p	which is a transcription factor involved in the regulation of arginine-responsive genes
orf19.3380	HWP2	12hmax	0.0577721014632806	1.11498918903017	0.411024757077677	1.45987625660671	0.835711144338503	Putative GPI-anchored protein; cell wall localization predicted; hyphal-specific expression; regulated by Efg1p	Tup1p; has similarity to Hwp1p	Ece2p	Rbt1p domains; predicted signal sequence and O-glycosylation
orf19.4179		6hmax	0.030798714838062	-0.0960556522054694	1.18324720342314	-0.017543356547362	-0.270424823723031	Predicted ORF in Assemblies 19	20 and 21
orf19.4170		3hmax	0.0308089352138672	1.61612160986303	0.409656172689033	0.217252151693465	0.73847454429928	Predicted ORF in Assemblies 19	20 and 21
orf19.5043		6hmax	-0.196169141512887	0.446151256617815	0.749528225980427	0.152482487214603	-0.159375288407526	Predicted ORF in Assemblies 19	20 and 21
orf19.2745		3hmax	-0.273683640346637	0.885784965660961	0.587319859619371	0.431874038209569	0.164162467142034	Putative transcription factor with zinc cluster DNA-binding motif; similar to S. cerevisiae Ume6p	which is a transcription factor involved in the regulation of meiotic genes
orf19.2737		24hmax	0.187790950556846	-0.716479765322291	0.453734724141837	0.411748047045082	0.375503108595405	Predicted ORF in Assemblies 19	20 and 21
orf19.2746		12hmin	-0.207995982012279	-0.649825671922608	-0.200228839830451	-0.945106933508405	-0.0550631288179975	Predicted ORF in Assemblies 19	20 and 21
orf19.3195	HIP1	24hmax	0.442974129433692	0.30576970889522	0.335989741522526	1.09253356109111	1.11015933744881	Alkaline upregulated; flucytosine induced; regulated by Plc1p	Gcn2p and Gcn4p; fungal-specific (no human or murine homolog)
orf19.2670		12hmin	-0.992458363310648	-0.615252619051788	-0.768686810562337	-1.0857534456442	-0.20035102093449	Predicted ORF in Assemblies 19	20 and 21
orf19.1577		3hmax	-0.174966975510654	0.656303055621662	0.385425615536443	0.552900663633738	0.239891134292014	Predicted ORF in Assemblies 19	20 and 21
orf19.3027		24hmax	-1.02502292814825	-1.04012804409938	-0.660542339239356	-0.487256994892286	-0.488160267642297	Predicted ORF in Assemblies 19	20 and 21
orf19.2734		3hmax	0.00399629327235675	0.556112034798901	0.381884003587129	0.401508587451118	0.273188238863968	Protein not essential for viability
orf19.1353		12hmax	0.95290179384427	0.0671807401821978	0.165969578923918	0.903020517479116	-0.0114579650541149	Predicted ORF in Assemblies 19	20 and 21; transcription downregulated upon yeast-hyphal switch; Ras1p-regulated
orf19.1958		12hmax	0.477750539974204	0.249158795605815	0.136820003164476	1.38233752246805	0.122428883773862	Predicted ORF in Assemblies 19	20 and 21; possibly spurious ORF (Annotation Working Group prediction)
orf19.4070		12hmax	-0.0496967074906096	-0.130617322132696	0.460092402835844	0.922524507206185	0.374366809617677	Predicted ORF in Assemblies 19	20 and 21
orf19.2905		1hmax	0.965883088313865	0.154465045726663	0.190800881281419	0.400873768101031	-0.395729356193403	Predicted ORF in Assemblies 19	20 and 21
orf19.6030		24hmax	-0.512745679891319	-0.622153266497879	-0.801103552456173	-0.0536401345472868	-0.0815911920436519	Predicted ORF in Assemblies 19	20 and 21
orf19.1999		1hmax	-0.157146079301154	-0.287408591195933	-0.240992099080545	-0.719973492512378	-2.64521637580978	Predicted ORF in Assemblies 19	20 and 21
orf19.5503		3hmax	0.655717252764859	0.717819786344497	0.875913031068723	0.273821179846072	-0.217674522017108	Putative protein of unknown function	transcription is upregulated in clinical isolates from HIV+ patients with oral candidiasis; predicted ORF in Assemblies 19	20 and 21
orf19.937		1hmax	0.937414379785434	0.147168763385562	0.0794924170039052	0.420417786580981	0.515682298095215	Predicted ORF in Assemblies 19	20 and 21; possibly spurious ORF (Annotation Working Group prediction)
orf19.4085		12hmin	0.639159227189927	0.593323514008703	0.403879336144095	0.539785898800563	0.803129372108712	Predicted ORF in Assemblies 19	20 and 21
orf19.6534		12hmax	0.488593445818138	1.07065089422418	0.368064311566715	0.966877852228691	0.24696965462399	Predicted ORF in Assemblies 19	20 and 21
orf19.4936		3hmax	-0.309755015569398	0.922571854119167	0.200873147383166	0.506958552666806	-0.576897698054278	Predicted ORF in Assemblies 19	20 and 21
orf19.3713		3hmax	0.899471653289136	1.3447384825744	1.06711429743469	0.610005919217686	-0.558998853181377	Predicted ORF in Assemblies 19	20 and 21; possibly spurious ORF (Annotation Working Group prediction); transcriptionally activated by Mnl1p under weak acid stress
orf19.3134		1hmax	0.855978154996406	0.346981150256078	-0.0543842397726708	-0.56303213562416	-0.45169662342997	Predicted ORF in Assemblies 19	20 and 21
