# Supplementary material for: Regulatory network modelling of iron acquisition by a fungal pathogen in contact with epithelial cells
Source: BMC Syst Biol. 2010 Nov 4;4:148. doi: 10.1186/1752-0509-4-148 (PMC3225834; doi:10.1186/1752-0509-4-148)
Supplement: Additional file 5 — Prior knowledge. This file includes all information about prior knowledge used in this study. [file 1752-0509-4-148-S5.TSV]

Regulator	Regulated	Interaction Type	Method	Score	Reference	Comment
RIM101	FRE4(orf19.1844)	(i)nteraction	TF- binding site	0.13	Liang, 2009
RIM101	CFL5	(i)nteraction	TF- binding site	0.13	Liang, 2009
RIM101	FTH1	(i)nteraction	TF- binding site	0.13	Liang, 2009
RIM101	MRS4(orf19.2178)	(i)nteraction	TF- binding site	0.13	Liang, 2009
RIM101	TUP1	(i)nteraction	TF- binding site	0.13	Liang, 2009
RIM101	CFL2	(a)ctivation	EMSA,TF- binding site	0.63	Beak, 2008; Liang, 2009
RIM101	CFL4	(a)ctivation	Array	0.25	Bensen, 2004
RIM101	FRE3(orf19.1270)	(r)epression	Array	0.25	Bensen, 2004
RIM101	FRE10	(r)epression	Array	0.25	Bensen, 2004
RIM101	FET34	(a)ctivation	Array; TF- binding site	0.38	Bensen, 2004; Liang ,2009
RIM101	FRE7(orf19.7077)	(r)epression	RT – PCR	0.5	Ramon, 2003
TUP1	FRE10	(r)epression	Array; TF- binding site, Nothern Blot	0.88	Garcia-Sanchez, 2005 ; Pelletier 2007; Knight, 2002
TUP1	FTH1	(r)epression	Array; TF- binding site	0.38	Murrad, 2001; Pelletier 2007; Lan2004	upregulated in SFU1 mutant
TUP1	CFL2	(r)epression	Array; TF- binding site	0.38	Garcia-Sanchez, 2005 ; Murrad, 2001; Pelletier 2008; lan2004	upregulated in SFU1 mutant
TUP1	CFL4	(r)epression	Array; TF- binding site	0.38	Garcia-Sanchez, 2005; Pelletier 2007;Lan2004	upregulated in SFU1 mutant
TUP1	CFL5	(r)epression	Array; TF- binding site	0.38	Garcia-Sanchez, 2005; Pelletier 2007, Lan2004	upregulated in SFU1 mutant
TUP1	CFL11	(r)epression	Array; TF- binding site	0.38	Garcia-Sanchez, 2005; Pelletier 2007
TUP1	FET34	(r)epression	TF- binding site	0.13	Pelletier,2007
TUP1	CCC1	(r)epression	TF- binding site	0.13	Pelletier,2007
TUP1	FET33	(r)epression	TF- binding site	0.13	Pelletier,2007
TUP1	MRS4(orf19.2178)	(r)epression	TF- binding site	0.13	Pelletier,2007
TUP1	FRE4(orf19.1844)	(r)epression	TF- binding site	0.13	Pelletier,2007
TUP1	FRE3(orf19.1270)	(r)epression	TF- binding site	0.13	Pelletier,2007
TUP1	RIM101	(r)epression	TF- binding site	0.13	Pelletier,2007
TUP1	SEF1	(r)epression	Array	0.25	Lan2004	upregulated inf SFU1 mutant
TUP1	FRE6(orf19.6138)	(r)epression	TF- binding site	0.13	Pelletier,2007;
HAP3	CFL2	(n)o interaction	EMSA	0.5	Beak, 2008
HAP3	FRE7(orf19.7077)	(i)nteraction	TF- binding site	0.13	Beak, 2008
HAP3	ISA2(orf19.6811)	(i)nteraction	TF- binding site	0.13	Beak, 2008
HAP3	FRE6(orf19.6138)	(i)nteraction	TF- binding site	0.13	Beak, 2008
HAP3	FRE10	(i)nteraction	TF- binding site	0.13	Beak, 2008
HAP3	FTH1	(i)nteraction	TF- binding site	0.13	Beak, 2008
HAP3	FET34	(i)nteraction	TF- binding site	0.13	Beak, 2008
HAP3	FRE4(orf19.1844)	(i)nteraction	TF- binding site	0.13	Beak, 2008
HAP3	MRS4(orf19.2178)	(i)nteraction	TF- binding site	0.13	Beak, 2008
HAP3	CFL11	(i)nteraction	TF- binding site	0.13	Beak, 2008
HAP3	CFL5	(i)nteraction	TF- binding site	0.13	Beak, 2008
HAP3	FET33	(i)nteraction	TF- binding site	0.13	Beak, 2008
HAP3	CFL4	(i)nteraction	TF- binding site	0.13	Beak, 2008
HAP3	RIM101	(i)nteraction	TF- binding site	0.13	Beak, 2008
HAP3	SEF1	(i)nteraction	TF- binding site	0.13	Beak, 2008
HAP3	TUP1	(i)nteraction	TF- binding site	0.13	Beak, 2008
Low Iron	CFL2	(a)ctivation	Array	0.25	Lan, 2004
Low Iron	FTH1	(a)ctivation	Array	0.25	Lan, 2004
Low Iron	FET34	(a)ctivation	Array	0.25	Lan, 2004
Low Iron	CFL5	(a)ctivation	Array	0.25	Lan, 2004
Low Iron	CFL4	(a)ctivation	Array	0.25	Lan, 2004
Low Iron	RIM101	(i)nteraction	Mutant	0.5	Liang,2009; Baek, 2008
Low Iron	TUP1	(r)epression	Mutant	0.5	Knight,2002; Pelletier2007
Low Iron	HAP3	(i)nteraction	Mutant	0.5	Beak, 2008
Low Iron	SEF1	(a)ctivation	Mutant	0.5	Homann,2009
